# Supplementary material for: Di-μ-chlorido-μ-(dimethyl sulfide)-bis­{dichlorido[(dimethyl selenide-κSe)(dimethyl sulfide-κS)(0.65/0.35)]niobium(III)}(Nb—Nb)
Source: Acta Crystallogr Sect E Struct Rep Online. 2012 Aug 11;68(Pt 9):m1166. doi: 10.1107/S1600536812033673 (PMC3435590; doi:10.1107/S1600536812033673)
Supplement: Supplementary file 1 [file e-68-m1166-sup1.cif]

##############################################################################
#                                                                            #
# This CIF contains the data in a paper accepted for publication in          #
# Acta Crystallographica Section E. It conforms to the requirements of       #
# Notes for Authors for Acta Crystallographica Section E, and has been       #
# peer reviewed under the auspices of the IUCr Commission on Journals.       #
#                                                                            #
# Full details of the Crystallographic Information File format               #
# are given in the paper "The Crystallographic Information File (CIF):       #
# a New Standard Archive File for Crystallography" by S. R. Hall, F. H.      #
# Allen and I. D. Brown [Acta Cryst. (1991), A47, 655-685].                  #
#                                                                            #
# The current version of the core CIF dictionary is obtainable from          #
# ftp://ftp.iucr.org/pub/cif_core.dic.                                       #
#                                                                            #
# Software is freely available for graphical display of the structure(s)     #
# in this CIF. For information consult the CIF software page                 #
# http://www.iucr.org/resources/cif/software.                                #
#                                                                            #
# This file may be used for bona fide research purposes within the           #
# scientific community so long as proper attribution is given to the journal # 
# article from which it was obtained.                                        #
#                                                                            #
##############################################################################
data_global
_audit_creation_method     'form.cif (version 2.0)'
_journal_data_validation_number     ?
_journal_date_recd_electronic     2012-07-05
_journal_date_accepted     2012-07-26
_journal_name_full     'Acta Crystallographica, Section E'
_journal_year     2012
_journal_volume     68
_journal_issue      9
_journal_page_first     m1166
_journal_page_last     m1166
_journal_paper_category     QM
_journal_paper_doi     10.1107/S1600536812033673
_journal_coeditor_code     BT5971
_publ_contact_author_name     'Dr. Takashi Fujihara'
_publ_contact_author_address
;
Comprehensive Analysis Center for Science, Saitama University,
Shimo-Okubo 255, Sakura-ku, Saitama 338-8570, Japan
;
_publ_contact_author_email     fuji@chem.saitama-u.ac.jp
_publ_contact_author_fax     '+81-48-858-3707'
_publ_contact_author_phone     '+81-48-858-3670'
_publ_section_title
;
Di-\m-chlorido-\m-(dimethyl sulfide)-bis{dichlorido[(dimethyl
selenide-\k<i>Se</i>)(dimethyl
sulfide-\k<i>S</i>)(0.65/0.35)]niobium(III)}(<i>Nb</i>---<i>Nb</i>)
;
loop_
    _publ_author_name
    _publ_author_address
    'Masatoshi Matsuura'
;
Department of Chemistry, Graduate School of Science and Engineering
Saitama University
Shimo-Okubo 255
Sakura-ku
Saitama 338-8570
Japan
;
    'Takashi Fujihara'
;
Comprehensive Analysis Center for Science
Saitama University
Shimo-Okubo 255
Sakura-ku
Saitama 338-8570
Japan
;
    'Akira Nagasawa'
;
Department of Chemistry
Graduate School of Science and Engineering
Saitama University
Shimo-Okubo 255
Sakura-ku
Saitama 338-8570
Japan
;
    'Seik Weng Ng'
;
     Department of Chemistry
     University of Malaya
     50603 Kuala Lumpur
     Malaysia
     Chemistry Department
     Faculty of Science
     King Abdulaziz University
     PO Box 80203 Jeddah
     Saudi Arabia
;
data_I
_audit_creation_method     SHELXL-97
_chemical_name_systematic
;
Di-\m-chlorido-\m-(dimethyl sulfide)-bis{dichlorido[(dimethyl
selenide-\k<i>Se</i>)(dimethyl
sulfide-\k<i>S</i>)(0.65/0.35)]niobium(III)}(<i>Nb</i>---<i>Nb</i>)
;
_chemical_name_common     ?
_chemical_formula_moiety     'C6 H18 Cl6 Nb2 S1.70 Se1.30'
_chemical_formula_sum     'C6 H18 Cl6 Nb2 S1.70 Se1.30'
_chemical_formula_iupac     '[Nb2 Cl6 (C2 H6 S)1.7 (C2 H6 Se)1.3]'
_chemical_formula_weight     645.87
_chemical_melting_point     ?
_symmetry_cell_setting     orthorhombic
_symmetry_space_group_name_H-M     'P b c n'
_symmetry_space_group_name_Hall     '-P 2n 2ab'
loop_
    _symmetry_equiv_pos_as_xyz
    'x, y, z'
    '-x+1/2, -y+1/2, z+1/2'
    'x+1/2, -y+1/2, -z'
    '-x, y, -z+1/2'
    '-x, -y, -z'
    'x-1/2, y-1/2, -z-1/2'
    '-x-1/2, y-1/2, z'
    'x, -y, z-1/2'
_cell_length_a     13.3314(11)
_cell_length_b     13.5952(12)
_cell_length_c     10.6649(9)
_cell_angle_alpha     90.00
_cell_angle_beta     90.00
_cell_angle_gamma     90.00
_cell_volume     1932.9(3)
_cell_formula_units_Z     4
_cell_measurement_reflns_used     3921
_cell_measurement_theta_min     2.8683
_cell_measurement_theta_max     28.4863
_cell_measurement_temperature     150(2)
_exptl_crystal_description     block
_exptl_crystal_colour     red
_exptl_crystal_size_max     0.10
_exptl_crystal_size_mid     0.09
_exptl_crystal_size_min     0.08
_exptl_crystal_density_diffrn     2.219
_exptl_crystal_density_meas     ?
_exptl_crystal_density_method     'not measured'
_exptl_crystal_F_000     1238
_exptl_absorpt_coefficient_mu     4.626
_exptl_absorpt_correction_type     multi-scan
_exptl_absorpt_process_details     '(SADABS; Sheldrick, 1996)'
_exptl_absorpt_correction_T_min     0.6548
_exptl_absorpt_correction_T_max     0.7085
_diffrn_ambient_temperature     150(2)
_diffrn_radiation_type     MoK\a
_diffrn_radiation_wavelength     0.71073
_diffrn_radiation_source     'Bruker TXS fine-focus rotating anode'
_diffrn_radiation_monochromator     'Bruker Helios multilayer confocal mirror'
_diffrn_measurement_device_type     'Bruker APEXII CCD area-detector'
_diffrn_measurement_method     '\f and \w'
_diffrn_detector_area_resol_mean     8.333
_diffrn_reflns_number     10299
_diffrn_reflns_av_R_equivalents     0.0277
_diffrn_reflns_av_sigmaI/netI     0.0229
_diffrn_reflns_theta_min     2.14
_diffrn_reflns_theta_max     27.49
_diffrn_reflns_theta_full     27.49
_diffrn_measured_fraction_theta_max     0.996
_diffrn_measured_fraction_theta_full     0.996
_diffrn_reflns_limit_h_min     -15
_diffrn_reflns_limit_h_max     17
_diffrn_reflns_limit_k_min     -16
_diffrn_reflns_limit_k_max     17
_diffrn_reflns_limit_l_min     -12
_diffrn_reflns_limit_l_max     13
_diffrn_standards_number     0
_diffrn_standards_interval_count     0
_diffrn_standards_interval_time     0
_diffrn_standards_decay_%     0
_reflns_number_total     2218
_reflns_number_gt     1975
_reflns_threshold_expression     I>2sigma(I)
_refine_ls_structure_factor_coef     Fsqd
_refine_ls_matrix_type     full
_refine_ls_R_factor_all     0.0271
_refine_ls_R_factor_gt     0.0230
_refine_ls_wR_factor_gt     0.0546
_refine_ls_wR_factor_ref     0.0567
_refine_ls_goodness_of_fit_ref     1.026
_refine_ls_restrained_S_all     1.064
_refine_ls_number_reflns     2218
_refine_ls_number_parameters     85
_refine_ls_number_restraints     17
_refine_ls_hydrogen_treatment     constr
_refine_ls_weighting_scheme     calc
_refine_ls_weighting_details
         'calc w=1/[\s^2^(Fo^2^)+(0.0281P)^2^+2.0744P] where P=(Fo^2^+2Fc^2^)/3'
_atom_sites_solution_hydrogens     geom
_atom_sites_solution_primary     direct
_atom_sites_solution_secondary     difmap
_refine_ls_shift/su_max     0.001
_refine_ls_shift/su_mean     0.001
_refine_diff_density_max     0.605
_refine_diff_density_min     -0.527
_refine_ls_extinction_method     none
_refine_ls_extinction_coef     ?
loop_
    _atom_type_symbol
    _atom_type_description
    _atom_type_scat_dispersion_real
    _atom_type_scat_dispersion_imag
    _atom_type_scat_source
    'C' 'C' 0.0033 0.0016
                         'International Tables Vol C Tables 4.2.6.8 and 6.1.1.4'
    'H' 'H' 0.0000 0.0000
                         'International Tables Vol C Tables 4.2.6.8 and 6.1.1.4'
    'S' 'S' 0.1246 0.1234
                         'International Tables Vol C Tables 4.2.6.8 and 6.1.1.4'
    'Cl' 'Cl' 0.1484 0.1585
                         'International Tables Vol C Tables 4.2.6.8 and 6.1.1.4'
    'Se' 'Se' -0.0929 2.2259
                         'International Tables Vol C Tables 4.2.6.8 and 6.1.1.4'
    'Nb' 'Nb' -2.0727 0.6215
                         'International Tables Vol C Tables 4.2.6.8 and 6.1.1.4'
_computing_data_collection     'APEX2 (Bruker, 2008)'
_computing_cell_refinement     'SAINT (Bruker, 2008)'
_computing_data_reduction     'SAINT (Bruker, 2008)'
_computing_structure_solution     'SHELXS97 (Sheldrick, 2008)'
_computing_structure_refinement     'SHELXL97 (Sheldrick, 2008)'
_computing_molecular_graphics     'X-SEED (Barbour, 2001)'
_computing_publication_material     'publCIF (Westrip, 2010)'
loop_
    _atom_site_type_symbol
    _atom_site_label
    _atom_site_fract_x
    _atom_site_fract_y
    _atom_site_fract_z
    _atom_site_U_iso_or_equiv
    _atom_site_adp_type
    _atom_site_calc_flag
    _atom_site_refinement_flags
    _atom_site_occupancy
    _atom_site_symmetry_multiplicity
    _atom_site_disorder_assembly
    _atom_site_disorder_group
    Nb Nb1 0.468766(18) 0.233109(19) 0.36981(2) 0.01461(9) Uani d D 1 1 . .
    Se Se1 0.43903(16) 0.38286(10) 0.54126(16) 0.0169(2) Uani d PD 0.647(2) 1 A
                                                                               1
    S S1' 0.4374(8) 0.3682(6) 0.5299(8) 0.0169(2) Uani d PD 0.353 1 A 2
    Cl Cl1 0.57325(6) 0.16964(6) 0.53247(6) 0.02378(16) Uani d . 1 1 A .
    Cl Cl2 0.31130(5) 0.16593(6) 0.42645(7) 0.02496(17) Uani d . 1 1 A .
    Cl Cl3 0.38916(5) 0.33927(5) 0.20578(6) 0.02154(16) Uani d . 1 1 . .
    S S1 0.5000 0.08504(7) 0.2500 0.0173(2) Uani d SD 1 2 . .
    C C1 0.3683(5) 0.3155(6) 0.6751(7) 0.0327(8) Uani d PDU 0.647(2) 1 A 1
    H H1A 0.3411 0.2533 0.6434 0.049 Uiso calc PR 0.647(2) 1 A 1
    H H1B 0.3133 0.3570 0.7053 0.049 Uiso calc PR 0.647(2) 1 A 1
    H H1C 0.4148 0.3021 0.7442 0.049 Uiso calc PR 0.647(2) 1 A 1
    C C2 0.3289(7) 0.4616(8) 0.4702(10) 0.0240(12) Uani d PDU 0.647(2) 1 A 1
    H H2A 0.2946 0.4234 0.4051 0.036 Uiso calc PR 0.647(2) 1 A 1
    H H2B 0.3562 0.5219 0.4333 0.036 Uiso calc PR 0.647(2) 1 A 1
    H H2C 0.2812 0.4785 0.5367 0.036 Uiso calc PR 0.647(2) 1 A 1
    C C1' 0.3660(7) 0.3227(8) 0.6639(10) 0.0327(8) Uani d PRD 0.353 1 A 2
    H H2D 0.2942 0.3330 0.6490 0.049 Uiso calc PR 0.3532(16) 1 A 2
    H H2E 0.3863 0.3584 0.7396 0.049 Uiso calc PR 0.3532(16) 1 A 2
    H H2F 0.3791 0.2524 0.6751 0.049 Uiso calc PR 0.3532(16) 1 A 2
    C C2' 0.3338(14) 0.4497(16) 0.489(2) 0.0240(12) Uani d PD 0.353 1 A 2
    H H3D 0.2715 0.4241 0.5255 0.036 Uiso calc PR 0.3532(16) 1 A 2
    H H3E 0.3273 0.4534 0.3981 0.036 Uiso calc PR 0.3532(16) 1 A 2
    H H3F 0.3470 0.5156 0.5231 0.036 Uiso calc PR 0.3532(16) 1 A 2
    C C3 0.4005(2) 0.0020(2) 0.2071(3) 0.0246(6) Uani d . 1 1 . .
    H H3A 0.3415 0.0398 0.1811 0.037 Uiso calc R 1 1 A .
    H H3B 0.3831 -0.0393 0.2793 0.037 Uiso calc R 1 1 . .
    H H3C 0.4227 -0.0398 0.1376 0.037 Uiso calc R 1 1 . .
loop_
    _atom_site_aniso_label
    _atom_site_aniso_U_11
    _atom_site_aniso_U_22
    _atom_site_aniso_U_33
    _atom_site_aniso_U_12
    _atom_site_aniso_U_13
    _atom_site_aniso_U_23
    Nb1 0.01621(14) 0.01427(14) 0.01335(13) -0.00034(9) -0.00035(9) 0.00066(9)
    Se1 0.0202(2) 0.0139(6) 0.0167(4) -0.0004(4) 0.0026(3) -0.0051(3)
    S1' 0.0202(2) 0.0139(6) 0.0167(4) -0.0004(4) 0.0026(3) -0.0051(3)
    Cl1 0.0265(4) 0.0263(4) 0.0185(3) 0.0031(3) -0.0059(3) 0.0021(3)
    Cl2 0.0209(4) 0.0286(4) 0.0254(4) -0.0064(3) 0.0031(3) -0.0001(3)
    Cl3 0.0244(4) 0.0224(4) 0.0179(3) 0.0073(3) 0.0008(3) 0.0027(3)
    S1 0.0198(5) 0.0147(5) 0.0174(5) 0.000 -0.0024(4) 0.000
    C1 0.045(2) 0.0319(19) 0.0213(18) -0.0017(16) 0.0105(15) 0.0018(15)
    C2 0.0259(18) 0.022(3) 0.024(4) 0.0093(15) -0.0041(18) 0.003(2)
    C1' 0.045(2) 0.0319(19) 0.0213(18) -0.0017(16) 0.0105(15) 0.0018(15)
    C2' 0.0259(18) 0.022(3) 0.024(4) 0.0093(15) -0.0041(18) 0.003(2)
    C3 0.0249(15) 0.0219(16) 0.0270(16) -0.0055(12) -0.0045(13) 0.0007(12)
loop_
    _geom_bond_atom_site_label_1
    _geom_bond_atom_site_label_2
    _geom_bond_site_symmetry_2
    _geom_bond_distance
    _geom_bond_publ_flag
    Nb1 Cl2 . 2.3676(7) ?
    Nb1 Cl1 . 2.3863(7) ?
    Nb1 S1 . 2.4204(8) ?
    Nb1 Cl3 . 2.5039(7) ?
    Nb1 Cl3 4_655 2.5140(7) ?
    Nb1 S1' . 2.543(6) ?
    Nb1 Nb1 4_655 2.6878(5) ?
    Nb1 Se1 . 2.7650(10) ?
    Se1 C1 . 1.941(6) ?
    Se1 C2 . 1.968(6) ?
    S1' C1' . 1.825(9) ?
    S1' C2' . 1.822(9) ?
    Cl3 Nb1 4_655 2.5140(7) ?
    S1 C3 . 1.801(3) ?
    S1 C3 4_655 1.801(3) ?
    S1 Nb1 4_655 2.4204(8) ?
    C1 H1A . 0.9800 ?
    C1 H1B . 0.9800 ?
    C1 H1C . 0.9800 ?
    C2 H2A . 0.9800 ?
    C2 H2B . 0.9800 ?
    C2 H2C . 0.9800 ?
    C1' H2D . 0.9800 ?
    C1' H2E . 0.9800 ?
    C1' H2F . 0.9800 ?
    C2' H3D . 0.9800 ?
    C2' H3E . 0.9800 ?
    C2' H3F . 0.9800 ?
    C3 H3A . 0.9800 ?
    C3 H3B . 0.9800 ?
    C3 H3C . 0.9800 ?
loop_
    _geom_angle_atom_site_label_1
    _geom_angle_atom_site_label_2
    _geom_angle_atom_site_label_3
    _geom_angle_site_symmetry_1
    _geom_angle_site_symmetry_3
    _geom_angle
    _geom_angle_publ_flag
    Cl2 Nb1 Cl1 . . 101.10(3) ?
    Cl2 Nb1 S1 . . 88.07(2) ?
    Cl1 Nb1 S1 . . 89.00(2) ?
    Cl2 Nb1 Cl3 . . 91.42(3) ?
    Cl1 Nb1 Cl3 . . 164.53(3) ?
    S1 Nb1 Cl3 . . 100.57(2) ?
    Cl2 Nb1 Cl3 . 4_655 166.23(3) ?
    Cl1 Nb1 Cl3 . 4_655 90.05(3) ?
    S1 Nb1 Cl3 . 4_655 100.29(2) ?
    Cl3 Nb1 Cl3 . 4_655 76.37(3) ?
    Cl2 Nb1 S1' . . 87.8(2) ?
    Cl1 Nb1 S1' . . 82.5(3) ?
    S1 Nb1 S1' . . 169.6(2) ?
    Cl3 Nb1 S1' . . 89.0(3) ?
    Cl3 Nb1 S1' 4_655 . 85.7(2) ?
    Cl2 Nb1 Nb1 . 4_655 121.15(2) ?
    Cl1 Nb1 Nb1 . 4_655 120.69(2) ?
    S1 Nb1 Nb1 . 4_655 56.272(14) ?
    Cl3 Nb1 Nb1 . 4_655 57.795(18) ?
    Cl3 Nb1 Nb1 4_655 4_655 57.431(17) ?
    S1' Nb1 Nb1 . 4_655 133.6(2) ?
    Cl2 Nb1 Se1 . . 89.33(4) ?
    Cl1 Nb1 Se1 . . 82.48(5) ?
    S1 Nb1 Se1 . . 170.45(5) ?
    Cl3 Nb1 Se1 . . 88.67(5) ?
    Cl3 Nb1 Se1 4_655 . 84.11(4) ?
    S1' Nb1 Se1 . . 1.6(3) ?
    Nb1 Nb1 Se1 4_655 . 132.31(4) ?
    C1 Se1 C2 . . 100.2(3) ?
    C1 Se1 Nb1 . . 102.0(3) ?
    C2 Se1 Nb1 . . 104.6(4) ?
    C1' S1' C2' . . 89.8(9) ?
    C1' S1' Nb1 . . 111.5(5) ?
    C2' S1' Nb1 . . 113.9(10) ?
    Nb1 Cl3 Nb1 . 4_655 64.77(2) ?
    C3 S1 C3 . 4_655 102.3(2) ?
    C3 S1 Nb1 . 4_655 120.94(10) ?
    C3 S1 Nb1 4_655 4_655 121.93(10) ?
    C3 S1 Nb1 . . 121.93(10) ?
    C3 S1 Nb1 4_655 . 120.94(10) ?
    Nb1 S1 Nb1 4_655 . 67.46(3) ?
    Se1 C1 H1A . . 109.5 ?
    Se1 C1 H1B . . 109.5 ?
    H1A C1 H1B . . 109.5 ?
    Se1 C1 H1C . . 109.5 ?
    H1A C1 H1C . . 109.5 ?
    H1B C1 H1C . . 109.5 ?
    Se1 C2 H2A . . 109.5 ?
    Se1 C2 H2B . . 109.5 ?
    H2A C2 H2B . . 109.5 ?
    Se1 C2 H2C . . 109.5 ?
    H2A C2 H2C . . 109.5 ?
    H2B C2 H2C . . 109.5 ?
    S1' C1' H2D . . 109.5 ?
    S1' C1' H2E . . 109.5 ?
    H2D C1' H2E . . 109.5 ?
    S1' C1' H2F . . 109.5 ?
    H2D C1' H2F . . 109.5 ?
    H2E C1' H2F . . 109.5 ?
    S1' C2' H3D . . 109.5 ?
    S1' C2' H3E . . 109.5 ?
    H3D C2' H3E . . 109.5 ?
    S1' C2' H3F . . 109.5 ?
    H3D C2' H3F . . 109.5 ?
    H3E C2' H3F . . 109.5 ?
    S1 C3 H3A . . 109.5 ?
    S1 C3 H3B . . 109.5 ?
    H3A C3 H3B . . 109.5 ?
    S1 C3 H3C . . 109.5 ?
    H3A C3 H3C . . 109.5 ?
    H3B C3 H3C . . 109.5 ?
loop_
    _geom_torsion_atom_site_label_1
    _geom_torsion_atom_site_label_2
    _geom_torsion_atom_site_label_3
    _geom_torsion_atom_site_label_4
    _geom_torsion_site_symmetry_1
    _geom_torsion_site_symmetry_2
    _geom_torsion_site_symmetry_3
    _geom_torsion_site_symmetry_4
    _geom_torsion
    _geom_torsion_publ_flag
    Cl2 Nb1 Se1 C1 . . . . 35.3(2) ?
    Cl1 Nb1 Se1 C1 . . . . -66.0(2) ?
    Cl3 Nb1 Se1 C1 . . . . 126.7(2) ?
    Cl3 Nb1 Se1 C1 4_655 . . . -156.8(2) ?
    Nb1 Nb1 Se1 C1 4_655 . . . 168.8(2) ?
    Cl2 Nb1 Se1 C2 . . . . -68.8(4) ?
    Cl1 Nb1 Se1 C2 . . . . -170.1(4) ?
    Cl3 Nb1 Se1 C2 . . . . 22.7(4) ?
    Nb1 Nb1 Se1 C2 4_655 . . . 64.8(4) ?
    Cl2 Nb1 S1' C1' . . . . 33.1(6) ?
    Cl1 Nb1 S1' C1' . . . . -68.4(6) ?
    S1 Nb1 S1' C1' . . . . -33.5(19) ?
    Cl3 Nb1 S1' C1' . . . . 124.6(6) ?
    Cl3 Nb1 S1' C1' 4_655 . . . -159.0(7) ?
    Nb1 Nb1 S1' C1' 4_655 . . . 165.8(4) ?
    Cl2 Nb1 S1' C2' . . . . -66.7(10) ?
    Cl1 Nb1 S1' C2' . . . . -168.2(10) ?
    S1 Nb1 S1' C2' . . . . -133.3(13) ?
    Cl3 Nb1 S1' C2' . . . . 24.8(10) ?
    Cl3 Nb1 S1' C2' 4_655 . . . 101.2(10) ?
    Nb1 Nb1 S1' C2' 4_655 . . . 66.0(11) ?
    Cl2 Nb1 Cl3 Nb1 . . . 4_655 -126.58(2) ?
    Cl1 Nb1 Cl3 Nb1 . . . 4_655 89.16(10) ?
    S1 Nb1 Cl3 Nb1 . . . 4_655 -38.270(17) ?
    Cl3 Nb1 Cl3 Nb1 4_655 . . 4_655 59.87(2) ?
    S1' Nb1 Cl3 Nb1 . . . 4_655 145.7(2) ?
    Se1 Nb1 Cl3 Nb1 . . . 4_655 144.13(4) ?
    Cl2 Nb1 S1 C3 . . . . 16.75(12) ?
    Cl1 Nb1 S1 C3 . . . . 117.89(12) ?
    Cl3 Nb1 S1 C3 . . . . -74.34(12) ?
    Cl3 Nb1 S1 C3 4_655 . . . -152.23(12) ?
    S1' Nb1 S1 C3 . . . . 83.3(13) ?
    Nb1 Nb1 S1 C3 4_655 . . . -113.40(12) ?
    Cl2 Nb1 S1 C3 . . . 4_655 -115.09(12) ?
    Cl1 Nb1 S1 C3 . . . 4_655 -13.95(12) ?
    Cl3 Nb1 S1 C3 . . . 4_655 153.82(12) ?
    Cl3 Nb1 S1 C3 4_655 . . 4_655 75.93(12) ?
    S1' Nb1 S1 C3 . . . 4_655 -48.6(14) ?
    Nb1 Nb1 S1 C3 4_655 . . 4_655 114.76(12) ?
    Cl2 Nb1 S1 Nb1 . . . 4_655 130.15(2) ?
    Cl1 Nb1 S1 Nb1 . . . 4_655 -128.71(2) ?
    Cl3 Nb1 S1 Nb1 . . . 4_655 39.061(18) ?
    Cl3 Nb1 S1 Nb1 4_655 . . 4_655 -38.832(17) ?
    S1' Nb1 S1 Nb1 . . . 4_655 -163.3(13) ?
