# Supplementary material for: Di-μ-chlorido-μ-(dimethyl sulfide)-bis­{dichlorido[(dimethyl selenide-κSe)(dimethyl sulfide-κS)(0.65/0.35)]niobium(III)}(Nb—Nb)
Source: Acta Crystallogr Sect E Struct Rep Online. 2012 Aug 11;68(Pt 9):m1166. doi: 10.1107/S1600536812033673 (PMC3435590; doi:10.1107/S1600536812033673)
Supplement: Supplementary file 2 [file e-68-m1166-Isup2.hkl]

# 
# h,k,l, Fc-squared, Fo-squared, sigma(Fo-squared) and status flag 
# 
data_I
_shelx_title '  Pbcn' 
_shelx_refln_list_code          4 
_shelx_F_calc_maximum      457.45 
_exptl_crystal_F_000      1237.60 
_reflns_d_resolution_high  0.7699 
 
loop_ 
 _symmetry_equiv_pos_as_xyz 
 'x, y, z' 
 '-x+1/2, -y+1/2, z+1/2' 
 'x+1/2, -y+1/2, -z' 
 '-x, y, -z+1/2' 
 '-x, -y, -z' 
 'x-1/2, y-1/2, -z-1/2' 
 '-x-1/2, y-1/2, z' 
 'x, -y, z-1/2' 
 
_cell_length_a    13.3314 
_cell_length_b    13.5952 
_cell_length_c    10.6649 
_cell_angle_alpha  90.000 
_cell_angle_beta   90.000 
_cell_angle_gamma  90.000 
 
_shelx_F_squared_multiplier     1.000 
 
loop_ 
 _refln_index_h 
 _refln_index_k 
 _refln_index_l 
 _refln_F_squared_calc 
 _refln_F_squared_meas 
 _refln_F_squared_sigma 
 _refln_observed_status 
   2   0   0   209262.78   174332.97   2411.90 o 
   4   0   0      490.54      451.72    107.97 o 
   6   0   0      872.31     1174.92     81.86 o 
  10   0   0     1006.88     1031.71    117.97 o 
  12   0   0     4029.85     4133.33    226.64 o 
  14   0   0     4412.59     4582.06    261.35 o 
  16   0   0      563.71      597.71    135.49 o 
   1   1   0      680.13      683.26     17.29 o 
   3   1   0     2156.46     2319.72     72.91 o 
   5   1   0    10915.50    11194.25    156.66 o 
   7   1   0     2638.08     2442.73     81.06 o 
   9   1   0     4420.03     4264.25    278.00 o 
  11   1   0     5704.66     5636.46    205.96 o 
  13   1   0        8.98        1.90     40.89 o 
  15   1   0      103.17       58.87     55.26 o 
  17   1   0     1639.73     1708.46    154.45 o 
   0   2   0   126690.25   115946.81   2478.49 o 
   2   2   0    52850.20    52766.53    485.08 o 
   4   2   0    13452.45    14198.64    178.40 o 
   6   2   0     1604.55     1317.40     76.55 o 
   8   2   0     1117.00     1138.16     62.52 o 
  10   2   0     1504.38     1480.17     78.95 o 
  12   2   0    11714.22    11350.56    494.73 o 
  14   2   0    10087.20     9404.57    274.46 o 
  16   2   0     3922.16     4336.03    430.58 o 
   1   3   0      578.40      369.50     35.32 o 
   3   3   0      156.33      181.03     13.54 o 
   5   3   0    52067.70    53057.59    584.39 o 
   7   3   0      472.18      435.77     37.21 o 
   9   3   0     4728.08     4760.76    117.51 o 
  11   3   0     2977.10     3194.16    203.85 o 
  13   3   0       39.22        5.47     66.43 o 
  15   3   0       91.02       79.04     56.11 o 
  17   3   0     3271.80     3310.73    292.20 o 
   0   4   0     6118.29     6574.84    164.77 o 
   2   4   0     3585.92     3168.60     67.46 o 
   4   4   0    21539.11    21475.98    211.40 o 
   6   4   0    26024.59    25310.35    310.65 o 
   8   4   0    16119.70    14598.01    222.15 o 
  10   4   0      479.63      397.69     46.07 o 
  12   4   0     5520.73     5620.10    150.02 o 
  14   4   0    14860.21    15570.03    366.48 o 
  16   4   0    25651.00    25986.06    544.95 o 
   1   5   0    60665.48    62295.49    769.30 o 
   3   5   0    12338.12    13242.18    170.22 o 
   5   5   0        3.34       32.89     11.45 o 
   7   5   0    29819.90    28779.72    469.69 o 
   9   5   0    20939.19    20216.82    316.20 o 
  11   5   0     2192.44     2270.78    138.15 o 
  13   5   0     1204.31     1058.60    129.22 o 
  15   5   0       19.97       73.25     61.29 o 
   0   6   0     2021.87     2587.87    107.10 o 
   2   6   0    43489.92    44872.25    585.87 o 
   4   6   0    70370.44    73487.15    646.94 o 
   6   6   0    15573.48    14610.00    213.46 o 
   8   6   0     2558.62     2513.62    166.31 o 
  10   6   0    10256.85    10171.28    196.49 o 
  12   6   0     2335.52     2298.96    107.57 o 
  14   6   0      605.16      610.31     71.44 o 
  16   6   0     5988.34     5713.15    327.60 o 
   1   7   0    45710.53    45942.19    603.87 o 
   3   7   0    32469.67    32801.68    374.49 o 
   5   7   0      715.12      768.75     37.04 o 
   7   7   0      900.43     1120.03     64.43 o 
   9   7   0       29.52       12.46     42.88 o 
  11   7   0     4734.03     4739.12    135.79 o 
  13   7   0     1914.84     1763.26    105.18 o 
  15   7   0     1406.58     1470.51    108.53 o 
   0   8   0    19555.61    20129.25    448.90 o 
   2   8   0    37612.84    37770.79    522.03 o 
   4   8   0     9047.71     8621.31    122.99 o 
   6   8   0     1704.44     1597.50     65.59 o 
   8   8   0     4595.25     4411.56    128.30 o 
  10   8   0    11292.69    11576.69    286.72 o 
  12   8   0     3714.59     3692.94    165.11 o 
  14   8   0     1367.27     1195.03    123.13 o 
   1   9   0     1267.14     1068.62    133.74 o 
   3   9   0     4443.81     4790.85     88.97 o 
   5   9   0     1218.98     1075.81     63.39 o 
   7   9   0    30680.95    31756.83    441.76 o 
   9   9   0    15990.59    15872.93    341.81 o 
  11   9   0     2190.38     2202.28    112.47 o 
  13   9   0     9629.79     9934.38    230.74 o 
   2  10   0      336.15      541.99     62.40 o 
   4  10   0        0.24        8.97     20.00 o 
   6  10   0     1099.69     1032.97     65.52 o 
   8  10   0       79.29       17.53     29.12 o 
  10  10   0       88.11      130.07     40.61 o 
  12  10   0     1268.27     1395.75    117.81 o 
  14  10   0     5827.35     5717.26    220.61 o 
   1  11   0     1114.58     1268.39     81.34 o 
   3  11   0     6698.06     6760.84    119.33 o 
   5  11   0     2989.96     3196.56     98.47 o 
   7  11   0     5984.81     5932.76    145.31 o 
   9  11   0       65.40       81.97     47.85 o 
  11  11   0     7939.99     8605.10    248.47 o 
  13  11   0     7726.24     8196.20    358.45 o 
   0  12   0    11581.59    11373.54    328.65 o 
   2  12   0      129.14      107.71     30.46 o 
   4  12   0       19.15       56.08     26.94 o 
   6  12   0     1778.32     1836.96    112.71 o 
   8  12   0     3037.06     3518.64    223.31 o 
  10  12   0     8536.14     8511.68    264.33 o 
  12  12   0       10.71       -4.38     52.41 o 
   1  13   0    44107.83    44662.12    914.80 o 
   3  13   0    17061.09    17343.46    328.98 o 
   5  13   0     7808.73     7936.98    556.78 o 
   7  13   0     1101.22     1259.03    100.66 o 
   9  13   0     9022.90     9731.85    264.50 o 
  11  13   0     1838.87     1829.44    138.01 o 
   2  14   0      445.14      484.31     91.85 o 
   4  14   0       64.35       47.18     39.64 o 
   6  14   0      417.02      406.45    109.90 o 
   8  14   0     3150.15     2912.42    142.48 o 
  10  14   0      850.14      897.39    102.53 o 
   1  15   0    15777.91    17064.09    514.45 o 
   3  15   0     8741.46     9569.89    338.47 o 
   5  15   0     7396.05     7862.11    310.78 o 
   7  15   0     1112.77     1216.52    105.73 o 
   9  15   0     4193.55     4502.91    187.83 o 
   0  16   0      196.54      339.00    107.45 o 
   2  16   0      244.02      400.52    120.77 o 
   1  17   0     2016.34     2059.22    234.70 o 
   3  17   0      817.23      629.61    157.40 o 
   1   1   1    63474.04    64264.89    362.57 o 
   2   1   1    23593.50    24250.31    136.81 o 
   3   1   1    12980.71    12953.95     97.37 o 
   4   1   1     2716.22     2607.59     48.13 o 
   5   1   1    12582.05    12907.77    100.80 o 
   6   1   1    57319.52    58372.39    469.40 o 
   7   1   1     4214.48     4409.21     63.71 o 
   8   1   1    27960.89    27769.69    266.75 o 
   9   1   1     2647.49     2624.22     74.72 o 
  10   1   1     3477.47     3629.03     95.15 o 
  11   1   1       64.75       71.30     28.26 o 
  12   1   1     2778.86     2856.83     94.87 o 
  13   1   1    12325.75    11849.05    308.63 o 
  14   1   1     1061.50     1143.88     77.06 o 
  15   1   1     6689.16     6985.11    171.29 o 
  16   1   1      214.23      175.89     59.51 o 
  17   1   1     1601.12     1735.39    125.20 o 
   0   2   1     9208.60     9415.63    107.12 o 
   1   2   1     1658.47     1704.83     28.17 o 
   2   2   1     2826.90     2861.40     30.62 o 
   3   2   1    57143.74    59553.47    386.10 o 
   4   2   1    17838.85    17479.42    134.90 o 
   5   2   1    33965.88    35119.50    268.72 o 
   6   2   1     8909.13     9979.66     96.84 o 
   7   2   1       16.40       31.41      8.86 o 
   8   2   1     2534.15     2361.19     54.02 o 
   9   2   1     2639.53     2456.82     65.18 o 
  10   2   1      649.17      673.64     43.78 o 
  11   2   1    26162.33    26326.18    289.53 o 
  12   2   1       86.01       81.36     31.18 o 
  13   2   1    10006.79     9990.17    193.21 o 
  14   2   1      683.72      685.37     63.28 o 
  15   2   1      110.25       89.31     40.19 o 
  16   2   1      391.63      405.17     62.74 o 
  17   2   1      243.89      237.20     77.60 o 
   1   3   1    20085.34    20647.61    177.70 o 
   2   3   1     2436.23     2592.50     34.37 o 
   3   3   1    16521.61    16514.05    154.45 o 
   4   3   1       42.73       44.56      8.90 o 
   5   3   1     1940.75     1825.41     32.93 o 
   6   3   1     1065.80     1263.32     40.25 o 
   7   3   1     1148.97     1003.40     39.01 o 
   8   3   1    10347.85     9672.46    119.56 o 
   9   3   1     5250.34     5583.94    102.17 o 
  10   3   1    22577.19    22176.70    226.10 o 
  11   3   1     7441.28     7678.04    133.36 o 
  12   3   1    13702.91    14198.68    200.79 o 
  13   3   1     6010.95     5605.67    140.10 o 
  14   3   1     3409.57     3301.34    113.27 o 
  15   3   1     4255.17     4433.55    136.59 o 
  16   3   1       62.56       33.26     41.17 o 
  17   3   1     3294.05     3168.40    283.08 o 
   0   4   1      197.38      136.34     27.38 o 
   1   4   1     7437.04     7430.06     80.26 o 
   2   4   1      776.41      970.95     23.07 o 
   3   4   1     2568.27     2442.40     38.06 o 
   4   4   1     3177.83     3296.02     71.23 o 
   5   4   1      310.03      373.08     20.23 o 
   6   4   1     2954.14     3068.38     51.06 o 
   7   4   1    11918.30    11655.78    113.07 o 
   8   4   1     3776.84     3466.35     88.25 o 
   9   4   1      976.10     1083.05     46.21 o 
  10   4   1     2256.16     2216.87     60.44 o 
  11   4   1     5723.28     5361.86    103.76 o 
  12   4   1     1369.09     1399.85     68.13 o 
  13   4   1     1239.11     1093.74     64.68 o 
  14   4   1      998.78     1121.70    120.83 o 
  15   4   1     1646.76     1707.42     99.64 o 
  16   4   1     1033.71     1115.31     86.14 o 
   1   5   1    16900.84    16878.79    156.90 o 
   2   5   1     1225.30     1262.28     27.85 o 
   3   5   1    39064.46    38242.26    267.89 o 
   4   5   1    13919.00    14327.35    122.15 o 
   5   5   1    12148.83    12015.54     99.30 o 
   6   5   1      606.92      598.03     34.88 o 
   7   5   1      348.73      543.08     48.46 o 
   8   5   1     4613.00     4596.91     79.46 o 
   9   5   1     4301.88     4417.44     82.28 o 
  10   5   1     9012.96     8911.48    165.50 o 
  11   5   1     4148.15     4106.93     96.18 o 
  12   5   1     2583.26     2542.50    102.75 o 
  13   5   1        4.64       38.65     28.30 o 
  14   5   1     5555.96     5595.13    131.00 o 
  15   5   1      772.99      849.63     75.06 o 
  16   5   1       38.35       61.03     42.52 o 
   0   6   1     5933.83     6270.42    127.28 o 
   1   6   1     1318.99     1219.77     33.03 o 
   2   6   1     3742.96     3551.16     55.32 o 
   3   6   1    24988.57    24633.25    188.08 o 
   4   6   1     1434.72     1539.71     33.48 o 
   5   6   1    37866.17    39104.98    262.95 o 
   6   6   1     1437.35     1433.37     35.54 o 
   7   6   1    10824.28    10808.01    128.24 o 
   8   6   1     1485.23     1313.18     49.91 o 
   9   6   1     1097.07     1101.79     48.78 o 
  10   6   1       10.25       20.75     18.92 o 
  11   6   1      364.03      368.18     37.33 o 
  12   6   1     1540.83     1597.84     67.72 o 
  13   6   1     2391.99     2292.93     83.84 o 
  14   6   1     2745.72     2753.64    102.15 o 
  15   6   1      252.77      285.61     46.99 o 
  16   6   1     2312.82     2407.07    173.29 o 
   1   7   1     5529.49     5018.28     74.25 o 
   2   7   1    15368.13    15323.15    156.65 o 
   3   7   1    18858.85    19264.52    159.19 o 
   4   7   1    85615.37    86441.81    576.56 o 
   5   7   1     6195.77     6713.35     72.13 o 
   6   7   1    15362.76    15981.26    164.23 o 
   7   7   1     2246.16     2444.78     57.56 o 
   8   7   1     2053.27     1991.04     56.07 o 
   9   7   1      103.06      118.03     22.70 o 
  10   7   1       77.09      111.39     24.88 o 
  11   7   1     1153.63     1061.34     53.50 o 
  12   7   1     3746.42     3832.28     91.11 o 
  13   7   1        1.72       55.34     27.35 o 
  14   7   1       16.37       12.25     27.73 o 
  15   7   1     1271.60     1251.03     78.00 o 
   0   8   1    33945.14    33963.93    690.61 o 
   1   8   1      267.87      334.62     27.03 o 
   2   8   1    27074.27    27192.50    251.55 o 
   3   8   1     4982.31     5402.41     74.73 o 
   4   8   1     1760.70     1811.16     40.38 o 
   5   8   1     7138.26     6736.25     83.94 o 
   6   8   1       18.49       16.56     15.19 o 
   7   8   1     2079.93     2103.51     55.37 o 
   8   8   1     3354.67     3233.61     71.45 o 
   9   8   1     6044.12     6775.45    110.43 o 
  10   8   1       57.45       85.44     24.75 o 
  11   8   1      181.45      183.49     36.21 o 
  12   8   1     1023.62     1038.59     57.83 o 
  13   8   1      732.21      785.69     53.44 o 
  14   8   1     1752.10     1770.07     87.01 o 
  15   8   1     2209.63     2383.63    173.18 o 
   1   9   1     2620.26     2712.72     64.91 o 
   2   9   1     4729.15     4670.48     78.86 o 
   3   9   1       61.13       52.42     14.64 o 
   4   9   1     8195.79     8610.73    109.20 o 
   5   9   1       95.06       50.71     16.56 o 
   6   9   1     8668.72     8454.99    114.50 o 
   7   9   1        0.53        7.83     17.34 o 
   8   9   1     3490.92     3795.71     79.86 o 
   9   9   1      119.99      146.49     26.33 o 
  10   9   1        1.97      -24.62     19.94 o 
  11   9   1     1078.69     1175.21     65.24 o 
  12   9   1       13.81       -4.19     27.62 o 
  13   9   1     3082.33     3194.84     99.91 o 
  14   9   1        6.79       34.47     34.75 o 
   0  10   1    13953.26    14709.41    264.03 o 
   1  10   1     1526.63     1541.56     47.61 o 
   2  10   1    12338.91    12584.18    151.52 o 
   3  10   1      423.47      444.05     28.37 o 
   4  10   1      417.31      416.22     26.53 o 
   5  10   1     1193.01     1280.21     48.97 o 
   6  10   1      998.68      988.11     44.73 o 
   7  10   1      172.26      177.04     26.12 o 
   8  10   1      118.60      116.02     26.76 o 
   9  10   1     7768.51     8103.10    140.58 o 
  10  10   1     2341.80     2397.06     81.51 o 
  11  10   1     3528.62     3564.91     98.12 o 
  12  10   1     3693.78     3664.62    104.97 o 
  13  10   1     3630.54     3723.96    109.07 o 
  14  10   1     3176.30     3252.75    103.58 o 
   1  11   1    11373.54    11058.65    161.20 o 
   2  11   1     3514.66     3815.14     98.95 o 
   3  11   1      186.09      155.96     21.84 o 
   4  11   1    15288.00    14764.56    179.77 o 
   5  11   1        6.93       -6.09     23.61 o 
   6  11   1       35.25       22.30     20.93 o 
   7  11   1       11.50       11.34     21.14 o 
   8  11   1     1912.24     1830.59     73.75 o 
   9  11   1      311.64      350.41     40.56 o 
  10  11   1     3723.32     3953.18    103.70 o 
  11  11   1        1.23       -1.95     28.73 o 
  12  11   1     8637.53     8961.13    169.28 o 
  13  11   1     2022.77     2044.83     94.12 o 
   0  12   1     3272.26     3291.64    140.66 o 
   1  12   1     1653.94     1720.98     62.01 o 
   2  12   1     5146.24     5318.43    110.36 o 
   3  12   1     8784.00     8899.04    130.73 o 
   4  12   1     6278.34     5992.61    107.75 o 
   5  12   1     8831.25     8636.25    135.14 o 
   6  12   1     1944.17     1923.95     69.87 o 
   7  12   1     5999.77     5838.16    116.46 o 
   8  12   1      126.25      105.35     29.36 o 
   9  12   1     2635.50     2718.99    104.08 o 
  10  12   1     1273.97     1207.03     69.11 o 
  11  12   1      628.56      572.54     71.93 o 
  12  12   1     1166.98     1156.05     80.20 o 
   1  13   1     2269.96     2450.11     81.38 o 
   2  13   1      723.19      678.17     45.45 o 
   3  13   1       64.02       -3.46     22.91 o 
   4  13   1     4812.73     4728.83     98.51 o 
   5  13   1      342.91      327.39     35.85 o 
   6  13   1       65.50       64.29     26.31 o 
   7  13   1      156.09      144.35     32.43 o 
   8  13   1      628.04      756.63     60.50 o 
   9  13   1      373.06      443.43     50.98 o 
  10  13   1     1112.75     1176.39     77.95 o 
  11  13   1       39.70        9.81     36.68 o 
   0  14   1     3327.28     3156.70    133.52 o 
   1  14   1     3792.14     3796.03    120.31 o 
   2  14   1     4015.59     4030.75    127.36 o 
   3  14   1     5206.86     5218.46    109.25 o 
   4  14   1    10752.57    11358.49    214.06 o 
   5  14   1     6078.62     6757.01    162.10 o 
   6  14   1     6468.16     6317.17    161.04 o 
   7  14   1    10228.52    10439.80    216.82 o 
   8  14   1        2.11       14.44     36.72 o 
   9  14   1     1448.86     1445.85     98.08 o 
  10  14   1      119.09      107.02     40.87 o 
   1  15   1     2950.93     3132.74    116.36 o 
   2  15   1     1912.78     1922.85    131.08 o 
   3  15   1      217.24      268.52     49.71 o 
   4  15   1     2354.75     2760.54    116.19 o 
   5  15   1       48.26       75.60     42.57 o 
   6  15   1     1088.71     1200.21     91.37 o 
   7  15   1       45.67       54.33     43.75 o 
   8  15   1       13.71        6.71     42.58 o 
   9  15   1      276.85      196.82     93.69 o 
   0  16   1     2860.63     3327.56    222.61 o 
   1  16   1       22.49       49.43     76.07 o 
   2  16   1     1855.37     1961.23    213.84 o 
   3  16   1      460.79      355.00     73.97 o 
   4  16   1     2189.81     2262.05    152.99 o 
   5  16   1       32.81       -2.81     53.46 o 
   6  16   1      387.53      396.54     64.14 o 
   7  16   1     2574.00     2824.37    169.04 o 
   1  17   1     1021.80     1104.45    170.02 o 
   2  17   1       15.10      -65.83     46.13 o 
   3  17   1      212.74      175.24     63.93 o 
   4  17   1     1270.40     1370.61    126.71 o 
   0   0   2    23955.84    25764.24    325.00 o 
   1   0   2     2729.51     3013.81     36.68 o 
   2   0   2      248.75      191.02     12.81 o 
   3   0   2      221.57      279.89     16.20 o 
   4   0   2     1338.64     1563.58     33.23 o 
   5   0   2    21370.94    20964.00    190.46 o 
   6   0   2     9071.22     8810.05    115.01 o 
   7   0   2    70435.41    69826.47    628.01 o 
   8   0   2    82131.23    82926.80    828.22 o 
   9   0   2    11862.19    12853.03    262.29 o 
  10   0   2    13963.14    13636.68    285.84 o 
  11   0   2    15204.13    14262.20    422.26 o 
  12   0   2      854.25      777.51    132.86 o 
  13   0   2     9303.53     9146.20    678.34 o 
  14   0   2     4593.42     4175.14    334.00 o 
  15   0   2      852.95      831.28    103.07 o 
  16   0   2     4057.55     3582.00    428.83 o 
  17   0   2      283.48      350.92    118.14 o 
   1   1   2    12561.52    12852.09     83.65 o 
   2   1   2    12687.04    13642.61     95.41 o 
   3   1   2     8134.25     8480.40     64.21 o 
   4   1   2     3699.16     3567.92     36.55 o 
   5   1   2     1182.55     1419.42     29.80 o 
   6   1   2     4560.51     4922.56     60.28 o 
   7   1   2      200.86      268.98     18.54 o 
   8   1   2       82.87       73.95     13.97 o 
   9   1   2     2829.89     2997.63     62.08 o 
  10   1   2      188.65      222.80     40.11 o 
  11   1   2      336.00      340.79     41.07 o 
  12   1   2       12.40       25.21     36.33 o 
  13   1   2     1861.04     1761.01    113.85 o 
  14   1   2     1116.13     1027.27     86.45 o 
  15   1   2      777.77      832.94     86.75 o 
  16   1   2        2.39       34.20     40.31 o 
  17   1   2      932.51     1040.44    121.39 o 
   0   2   2      659.56      605.97     28.53 o 
   1   2   2     5148.23     5116.13     46.19 o 
   2   2   2     1133.07     1036.49     16.92 o 
   3   2   2    17073.14    17349.19    109.53 o 
   4   2   2      818.26      775.77     26.82 o 
   5   2   2    45572.06    44572.43    287.47 o 
   6   2   2      404.08      436.73     17.64 o 
   7   2   2    44766.99    45885.52    304.23 o 
   8   2   2     1041.94      988.49     40.21 o 
   9   2   2    11905.56    11887.46    139.16 o 
  10   2   2      973.49      847.22     41.95 o 
  11   2   2     9761.24     9721.66    152.21 o 
  12   2   2     1215.06     1168.41     92.06 o 
  13   2   2     3835.92     3895.64    158.55 o 
  14   2   2      862.62      903.49     71.44 o 
  15   2   2      272.19      205.88     46.62 o 
  16   2   2      269.94      227.07     51.90 o 
  17   2   2        0.09      -74.49     80.63 o 
   1   3   2    18714.02    19456.93    123.76 o 
   2   3   2    67721.93    71074.45    457.45 o 
   3   3   2    28480.48    29928.31    185.63 o 
   4   3   2     5500.27     5721.14     56.13 o 
   5   3   2     3684.89     3740.99     45.69 o 
   6   3   2     8514.59     7880.94     95.99 o 
   7   3   2       18.20       39.83     11.79 o 
   8   3   2      471.68      520.27     26.64 o 
   9   3   2     4716.28     4454.03    105.59 o 
  10   3   2        8.95        4.11     16.65 o 
  11   3   2     5845.53     5700.62    113.79 o 
  12   3   2     1932.57     1894.73     78.30 o 
  13   3   2     1005.20     1107.41    119.18 o 
  14   3   2      871.11      899.12     70.88 o 
  15   3   2      355.61      420.80     56.49 o 
  16   3   2       25.11      -11.27     49.31 o 
   0   4   2    26731.50    28104.72    302.12 o 
   1   4   2     1853.94     1797.94     31.24 o 
   2   4   2    10566.40    10821.43     91.50 o 
   3   4   2    37639.12    38701.62    251.67 o 
   4   4   2      161.42      251.93     14.82 o 
   5   4   2    42548.30    41004.98    295.89 o 
   6   4   2    10565.37    11193.81    102.33 o 
   7   4   2    21951.96    21968.58    172.50 o 
   8   4   2    27728.14    27105.70    227.86 o 
   9   4   2    22945.70    23825.43    251.42 o 
  10   4   2     6473.78     6246.18    101.86 o 
  11   4   2     5105.48     4674.18     91.13 o 
  12   4   2        9.33       20.57     24.59 o 
  13   4   2      406.67      372.74     46.16 o 
  14   4   2     1474.55     1490.14     78.66 o 
  15   4   2       14.36       46.78     39.56 o 
  16   4   2     1750.17     1839.50    142.29 o 
   1   5   2    35566.52    36324.09    252.73 o 
   2   5   2     3207.69     3267.59     55.43 o 
   3   5   2     2648.43     2734.28     38.75 o 
   4   5   2       10.19        9.34      8.49 o 
   5   5   2      472.89      450.31     24.26 o 
   6   5   2     3494.12     3752.69     56.16 o 
   7   5   2     6328.63     6356.18     91.23 o 
   8   5   2     4648.37     4356.85     84.49 o 
   9   5   2     2521.84     2411.39     59.03 o 
  10   5   2     6103.41     5815.71     91.91 o 
  11   5   2       12.87        6.84     17.98 o 
  12   5   2     6007.49     6102.22    124.72 o 
  13   5   2      909.01      889.91     59.87 o 
  14   5   2      347.81      367.42     60.48 o 
  15   5   2     5283.14     5285.63    132.85 o 
  16   5   2      112.93      188.72     51.29 o 
   0   6   2     2080.12     2234.05     63.36 o 
   1   6   2        7.82        2.96      8.98 o 
   2   6   2      541.83      666.54     22.90 o 
   3   6   2    14663.66    14688.09    126.96 o 
   4   6   2     9470.56     9464.93     89.89 o 
   5   6   2     8294.92     8402.52     90.61 o 
   6   6   2     3237.50     3448.77     55.48 o 
   7   6   2     2086.02     2086.90     57.81 o 
   8   6   2     4139.52     4312.34    100.98 o 
   9   6   2    27073.64    26439.93    255.24 o 
  10   6   2      148.16      222.41     25.93 o 
  11   6   2    12082.98    11807.63    146.55 o 
  12   6   2     2850.74     2877.39     72.44 o 
  13   6   2     2932.40     2909.77     94.08 o 
  14   6   2     2061.15     1999.69     92.15 o 
  15   6   2      350.42      506.51     62.73 o 
  16   6   2      558.87      487.64    131.64 o 
   1   7   2     1120.26     1163.90     33.58 o 
   2   7   2      336.08      206.66     15.82 o 
   3   7   2      507.52      471.73     23.01 o 
   4   7   2     4967.95     4983.06     65.63 o 
   5   7   2     1189.39     1138.21     34.16 o 
   6   7   2     4936.26     5031.34     79.62 o 
   7   7   2     2427.76     2506.74     58.79 o 
   8   7   2    10762.97    10587.05    134.43 o 
   9   7   2     3452.12     3353.14    103.05 o 
  10   7   2    10564.40    10388.44    133.32 o 
  11   7   2     2349.21     2182.42     65.40 o 
  12   7   2     2334.52     2195.46     76.85 o 
  13   7   2      177.56      110.92     33.09 o 
  14   7   2     2242.97     2285.33    112.30 o 
  15   7   2      101.15      100.08     44.89 o 
   0   8   2     3316.35     3143.14     76.45 o 
   1   8   2      417.24      360.93     23.13 o 
   2   8   2     5445.37     5313.70     85.25 o 
   3   8   2      247.61      226.57     20.33 o 
   4   8   2      145.91      181.99     16.64 o 
   5   8   2      621.19      675.72     37.30 o 
   6   8   2      928.52      914.04     40.69 o 
   7   8   2     2808.58     2979.30     65.21 o 
   8   8   2      419.04      526.94     35.55 o 
   9   8   2    16648.19    16519.73    208.48 o 
  10   8   2     2907.19     2836.56     76.20 o 
  11   8   2     8409.72     8354.96    146.30 o 
  12   8   2      379.43      407.78     40.57 o 
  13   8   2     2856.11     3000.27     93.82 o 
  14   8   2     1017.01      972.72     92.19 o 
  15   8   2      428.52      426.76     90.40 o 
   1   9   2    38388.38    38387.86    347.72 o 
   2   9   2       12.38        2.13     11.40 o 
   3   9   2       29.42       18.35     12.51 o 
   4   9   2    19916.78    19815.88    165.26 o 
   5   9   2     6027.69     5688.44    147.06 o 
   6   9   2    17479.35    18025.99    206.66 o 
   7   9   2    11313.60    11001.63    154.94 o 
   8   9   2    18046.69    17940.03    217.99 o 
   9   9   2     1558.00     1535.07     69.30 o 
  10   9   2     6373.38     6349.34    125.55 o 
  11   9   2       50.15       37.68     24.87 o 
  12   9   2        4.34       -1.18     25.42 o 
  13   9   2       61.08       37.60     28.80 o 
  14   9   2      913.66      929.88     67.54 o 
   0  10   2       21.50       56.25     22.66 o 
   1  10   2     1353.43     1484.04     57.84 o 
   2  10   2      394.54      381.28     27.00 o 
   3  10   2     1749.20     1732.17     48.45 o 
   4  10   2      624.13      617.41     32.23 o 
   5  10   2     4511.56     4726.99     84.63 o 
   6  10   2     2234.57     2222.46     67.17 o 
   7  10   2     9328.45     9545.41    134.51 o 
   8  10   2       57.35       55.28     22.82 o 
   9  10   2     1179.88     1126.51     57.57 o 
  10  10   2      262.87      317.68     36.30 o 
  11  10   2      402.18      346.20     38.42 o 
  12  10   2     1051.59     1157.29     63.44 o 
  13  10   2      266.80      266.22     48.08 o 
  14  10   2      124.95      153.90     46.11 o 
   1  11   2     2301.64     1984.79     83.13 o 
   2  11   2     1048.17     1040.96     43.21 o 
   3  11   2      554.08      505.60     33.15 o 
   4  11   2    13137.70    13259.70    156.56 o 
   5  11   2      680.74      626.48     38.70 o 
   6  11   2    11425.81    11121.29    293.34 o 
   7  11   2     3223.42     3250.29     77.92 o 
   8  11   2    10774.60    11194.43    155.96 o 
   9  11   2     3295.56     3339.71     84.38 o 
  10  11   2     6886.02     6765.49    124.58 o 
  11  11   2      431.58      437.41     44.25 o 
  12  11   2     2022.24     2015.92     83.96 o 
  13  11   2       47.41       21.37     31.36 o 
   0  12   2     7251.84     7222.33    197.13 o 
   1  12   2     1371.68     1451.83     69.98 o 
   2  12   2     5210.28     5064.25    119.84 o 
   3  12   2     1144.35     1118.59     55.10 o 
   4  12   2       45.40       51.09     23.10 o 
   5  12   2     5605.48     5609.78    181.15 o 
   6  12   2      250.60      243.22     30.34 o 
   7  12   2     7929.44     8065.93    209.56 o 
   8  12   2      820.71      813.72     51.21 o 
   9  12   2      131.68      156.27     31.99 o 
  10  12   2       99.78      134.44     32.76 o 
  11  12   2      167.33      114.72     33.94 o 
  12  12   2       83.61       65.43     33.60 o 
   1  13   2     4530.30     4462.90    109.64 o 
   2  13   2     2053.20     2034.40     79.90 o 
   3  13   2      498.92      466.13     55.00 o 
   4  13   2     1335.56     1455.91     77.93 o 
   5  13   2     2410.84     2470.60    115.01 o 
   6  13   2     5804.86     6210.85    143.15 o 
   7  13   2     4795.97     5018.28    131.97 o 
   8  13   2     7667.12     7785.69    170.63 o 
   9  13   2     3120.98     3060.45    108.29 o 
  10  13   2     7078.37     7232.44    171.94 o 
  11  13   2      162.41        9.72     41.71 o 
   0  14   2     5763.92     5976.33    186.44 o 
   1  14   2      100.90      118.01     34.27 o 
   2  14   2     1251.67     1409.66     76.00 o 
   3  14   2       17.58       46.26     29.03 o 
   4  14   2        0.58      -14.60     28.50 o 
   5  14   2       15.97       10.20     29.86 o 
   6  14   2      799.99      850.00     67.03 o 
   7  14   2       71.45       76.46     37.52 o 
   8  14   2     1814.37     1824.29    128.36 o 
   9  14   2      161.43      147.93     70.90 o 
  10  14   2       15.62      -46.36     50.25 o 
   1  15   2     2794.07     2866.48    112.48 o 
   2  15   2     5339.17     5464.25    158.34 o 
   3  15   2      533.85      536.42     54.40 o 
   4  15   2     3129.76     3103.20    108.66 o 
   5  15   2     1472.40     1552.83    102.02 o 
   6  15   2     6786.23     6474.34    218.45 o 
   7  15   2     1549.46     1621.58    175.22 o 
   8  15   2     4373.72     4116.90    150.86 o 
   0  16   2     2678.55     3042.26    221.38 o 
   1  16   2      331.47      280.39     67.92 o 
   2  16   2     2161.96     2647.38    149.68 o 
   3  16   2      343.50      391.10     59.52 o 
   4  16   2        2.88      -21.91     38.29 o 
   5  16   2      657.10      715.77     76.95 o 
   6  16   2      660.71      703.31     78.94 o 
   1  17   2      399.15      510.25    123.57 o 
   2  17   2     3228.65     3495.48    258.02 o 
   3  17   2      110.29      238.11     70.41 o 
   1   1   3       18.23        7.81      5.90 o 
   2   1   3      530.64      516.03     13.88 o 
   3   1   3       70.20       23.57      6.52 o 
   4   1   3     9568.77    10028.96     76.19 o 
   5   1   3    43773.32    43091.79    252.36 o 
   6   1   3    15530.75    15732.14    113.60 o 
   7   1   3     3651.71     3872.48     50.10 o 
   8   1   3    17116.63    17011.95    156.41 o 
   9   1   3      233.81      202.57     22.46 o 
  10   1   3     9269.08     8915.45    152.14 o 
  11   1   3      172.64      150.26     28.51 o 
  12   1   3     3140.69     3280.72    102.13 o 
  13   1   3    11052.36    10626.52    341.09 o 
  14   1   3     4354.65     4382.18    130.55 o 
  15   1   3     6043.51     6093.87    160.53 o 
  16   1   3     1474.26     1358.33     93.04 o 
   0   2   3    37828.55    38254.73    343.19 o 
   1   2   3    11453.77    12547.55     93.48 o 
   2   2   3       28.41       21.99      7.11 o 
   3   2   3    57908.37    58380.25    342.80 o 
   4   2   3     1760.78     1895.29     29.83 o 
   5   2   3    27363.70    28298.87    186.99 o 
   6   2   3     1108.28     1255.74     32.95 o 
   7   2   3      452.39      459.25     21.05 o 
   8   2   3     9881.20    10505.12    152.99 o 
   9   2   3     1133.91     1123.76     40.02 o 
  10   2   3      433.24      368.30     47.06 o 
  11   2   3     2176.16     2073.35     70.81 o 
  12   2   3     4025.61     4182.45    100.72 o 
  13   2   3     1096.39     1156.95     65.86 o 
  14   2   3     2747.56     2769.64    109.97 o 
  15   2   3      263.79      263.89     50.39 o 
  16   2   3      867.10      781.37     77.03 o 
   1   3   3    70780.62    72003.90    474.07 o 
   2   3   3    28452.15    29780.55    208.44 o 
   3   3   3    38619.63    39637.98    230.14 o 
   4   3   3    34157.14    34237.34    218.32 o 
   5   3   3     4680.45     4587.10     53.95 o 
   6   3   3    30235.38    31135.41    219.16 o 
   7   3   3       65.96       57.55     13.80 o 
   8   3   3    15707.06    15671.80    149.86 o 
   9   3   3     1104.11     1186.64     48.37 o 
  10   3   3     2831.24     2773.74     97.68 o 
  11   3   3     2039.67     1949.22     79.25 o 
  12   3   3      379.47      323.87     38.50 o 
  13   3   3      903.09      903.90     71.23 o 
  14   3   3       17.73       38.95     29.58 o 
  15   3   3      166.42      206.32     46.94 o 
  16   3   3       54.47       49.03     42.79 o 
   0   4   3    26364.60    28130.34    267.27 o 
   1   4   3      519.53      424.79     15.64 o 
   2   4   3        0.68       26.46      7.06 o 
   3   4   3    14155.29    14518.09    106.12 o 
   4   4   3     1898.95     1758.79     29.56 o 
   5   4   3     7489.23     7597.74     70.95 o 
   6   4   3    12191.33    12213.44    101.21 o 
   7   4   3       25.94        8.84     11.01 o 
   8   4   3      783.05      811.86     45.15 o 
   9   4   3      415.08      459.82     37.86 o 
  10   4   3     4142.03     4087.58     82.26 o 
  11   4   3     1500.14     1498.45     58.46 o 
  12   4   3      758.72      824.68     72.20 o 
  13   4   3      523.88      503.68     48.26 o 
  14   4   3     3635.84     3731.29    106.75 o 
  15   4   3      134.83      135.24     38.37 o 
  16   4   3       15.18      -58.38     49.37 o 
   1   5   3    40664.61    41306.61    283.63 o 
   2   5   3     8141.95     8046.73     80.65 o 
   3   5   3    18422.54    18158.29    145.86 o 
   4   5   3    16943.72    16870.91    133.62 o 
   5   5   3     6808.71     7173.61     88.44 o 
   6   5   3    10975.62    11434.05    107.91 o 
   7   5   3     1195.52     1285.31     36.82 o 
   8   5   3     7708.50     7517.40     98.03 o 
   9   5   3     1272.89     1128.68     52.55 o 
  10   5   3    10147.40     9912.49    136.44 o 
  11   5   3     6687.38     6411.50    110.78 o 
  12   5   3     4381.85     4561.72    138.21 o 
  13   5   3      609.83      580.06     50.76 o 
  14   5   3       92.81       58.13     45.94 o 
  15   5   3     2172.09     2320.37    142.79 o 
  16   5   3      786.79      992.80    169.32 o 
   0   6   3     1839.06     1858.62     49.09 o 
   1   6   3      318.24      458.66     17.46 o 
   2   6   3       21.71       28.64     12.28 o 
   3   6   3     2551.20     2438.67     40.54 o 
   4   6   3     4150.41     4102.37     53.67 o 
   5   6   3      131.20      144.31     14.96 o 
   6   6   3     6242.15     6507.83     76.83 o 
   7   6   3     3475.71     3542.77     76.24 o 
   8   6   3     5072.65     4886.50     78.65 o 
   9   6   3     5741.29     5962.26     94.71 o 
  10   6   3      502.44      549.32     35.57 o 
  11   6   3     6374.69     6142.85    122.13 o 
  12   6   3      893.59      970.55     69.41 o 
  13   6   3     5490.07     5302.95    219.54 o 
  14   6   3     1959.77     1960.86    121.79 o 
  15   6   3      801.19      800.51     96.75 o 
   1   7   3      975.06     1022.19     28.91 o 
   2   7   3      194.64      207.64     17.11 o 
   3   7   3     4517.56     4496.43     68.33 o 
   4   7   3     3403.82     3110.68     55.10 o 
   5   7   3     1823.25     1853.57     38.90 o 
   6   7   3       82.04       91.98     16.50 o 
   7   7   3     2169.53     2027.81     73.16 o 
   8   7   3     7131.87     6969.09    110.33 o 
   9   7   3     1922.09     1958.67     60.54 o 
  10   7   3    15764.28    15475.85    186.66 o 
  11   7   3     1727.59     1757.82     68.43 o 
  12   7   3    15311.78    15379.20    329.70 o 
  13   7   3      896.36      829.19     69.18 o 
  14   7   3     1377.80     1257.37     85.13 o 
  15   7   3     5288.58     5551.17    294.06 o 
   0   8   3      272.22      372.43     32.37 o 
   1   8   3      138.04      143.28     14.28 o 
   2   8   3    11006.06    10855.35    118.52 o 
   3   8   3       12.20       24.66     12.98 o 
   4   8   3     3026.38     2856.19     85.01 o 
   5   8   3     6575.36     6939.19     89.55 o 
   6   8   3     1284.15     1204.62     46.43 o 
   7   8   3    15239.77    14770.27    169.41 o 
   8   8   3     1544.98     1485.63     57.47 o 
   9   8   3     7265.87     7172.84    116.30 o 
  10   8   3     9557.43     9651.71    142.38 o 
  11   8   3     1766.90     1762.31     72.02 o 
  12   8   3      850.41      937.82     55.10 o 
  13   8   3      196.14      155.34     46.21 o 
  14   8   3        7.97      -32.84     33.49 o 
   1   9   3     2519.42     2604.39     67.65 o 
   2   9   3     1012.91     1019.80     37.02 o 
   3   9   3     3829.95     3633.72     66.56 o 
   4   9   3       86.67      113.96     17.72 o 
   5   9   3     5923.41     5900.02     84.04 o 
   6   9   3     2372.63     2396.24     86.67 o 
   7   9   3     3380.56     3356.47     74.19 o 
   8   9   3     3594.33     3334.49     77.01 o 
   9   9   3      276.83      253.94     39.20 o 
  10   9   3     3812.02     3992.25     96.75 o 
  11   9   3       70.97       81.52     26.88 o 
  12   9   3     1800.88     1765.92     75.18 o 
  13   9   3       48.64       20.23     28.76 o 
  14   9   3      427.65      364.16     75.17 o 
   0  10   3    18027.77    17142.25    320.29 o 
   1  10   3      843.13      774.86     51.32 o 
   2  10   3    34029.68    33385.54    368.40 o 
   3  10   3     3744.70     3689.62     77.71 o 
   4  10   3     7858.26     7951.36    110.93 o 
   5  10   3    11537.45    11402.85    205.67 o 
   6  10   3      762.84      833.78     44.07 o 
   7  10   3    17812.79    17603.58    197.78 o 
   8  10   3     1053.39     1042.77     52.72 o 
   9  10   3     5719.85     5534.74    107.01 o 
  10  10   3     5338.30     5158.28    106.41 o 
  11  10   3      464.75      416.33     41.79 o 
  12  10   3       36.06       -5.53     27.61 o 
  13  10   3        7.95       -3.30     28.38 o 
   1  11   3     2652.67     2529.20     93.34 o 
   2  11   3     2023.18     1930.75     71.65 o 
   3  11   3      356.07      405.91     40.75 o 
   4  11   3    10846.18    11050.04    158.48 o 
   5  11   3     3482.77     3221.84    114.25 o 
   6  11   3    10414.93    10397.01    276.65 o 
   7  11   3     2113.89     2089.76     89.16 o 
   8  11   3     1849.23     1883.03     91.15 o 
   9  11   3     5609.32     5508.93    139.28 o 
  10  11   3      820.16      795.07     59.97 o 
  11  11   3      426.89      306.67     44.59 o 
  12  11   3     2408.44     2411.58    102.97 o 
  13  11   3      810.40      889.23    102.71 o 
   0  12   3     6304.36     6371.88    292.90 o 
   1  12   3      370.65      368.80     41.35 o 
   2  12   3     4037.10     3827.43    107.32 o 
   3  12   3     1400.03     1248.34     67.93 o 
   4  12   3     1297.03     1364.98     75.90 o 
   5  12   3     1504.20     1373.85     75.71 o 
   6  12   3      968.45      916.77     64.34 o 
   7  12   3     3128.55     3252.92    106.18 o 
   8  12   3      461.56      449.42     69.90 o 
   9  12   3     6418.57     6917.33    161.68 o 
  10  12   3        2.88        2.02     34.02 o 
  11  12   3     6283.25     6759.62    187.78 o 
  12  12   3      574.56      579.73     98.12 o 
   1  13   3        2.51        7.78     26.08 o 
   2  13   3      759.99      848.52     60.11 o 
   3  13   3      180.10      172.76     46.13 o 
   4  13   3     2566.30     2576.33    107.70 o 
   5  13   3     1350.99     1391.58     78.75 o 
   6  13   3     1606.54     1530.34     82.94 o 
   7  13   3      488.86      388.22     60.54 o 
   8  13   3      124.59      119.34     40.13 o 
   9  13   3      968.03      987.38     77.21 o 
  10  13   3      505.46      647.65     80.86 o 
  11  13   3       55.03       96.58     92.90 o 
   0  14   3     2178.42     1916.19    175.28 o 
   1  14   3      316.24      304.04     42.22 o 
   2  14   3       92.39       62.24     32.39 o 
   3  14   3     2348.93     2278.27    109.40 o 
   4  14   3       65.37      126.36     35.60 o 
   5  14   3     1279.85     1177.02     75.81 o 
   6  14   3     2353.25     2290.11    104.60 o 
   7  14   3      648.48      658.83     63.44 o 
   8  14   3      315.77      300.45     51.45 o 
   9  14   3     4534.86     4733.85    150.53 o 
   1  15   3      242.00      160.11     38.47 o 
   2  15   3      132.00      191.39     47.48 o 
   3  15   3       30.13       30.90     32.08 o 
   4  15   3      817.63      864.98     79.81 o 
   5  15   3      379.79      353.34     51.41 o 
   6  15   3     1773.22     1732.33    143.63 o 
   7  15   3     2139.94     2180.49    128.46 o 
   8  15   3      285.79      267.83     60.31 o 
   0  16   3    10139.53    10595.92    286.00 o 
   1  16   3     1329.79     1241.44    128.05 o 
   2  16   3     3306.37     3125.50    134.10 o 
   3  16   3     7066.12     7292.32    167.60 o 
   4  16   3     2368.56     2436.40    132.81 o 
   5  16   3     6335.84     6874.49    169.15 o 
   6  16   3     1409.48     1361.13    122.65 o 
   1  17   3      110.53      148.64     52.36 o 
   2  17   3       45.91       53.46     56.68 o 
   0   0   4       54.74      157.75     54.07 o 
   1   0   4    26682.44    27617.27    265.86 o 
   2   0   4     2454.83     2232.73     43.15 o 
   3   0   4       65.00       74.68     12.72 o 
   4   0   4    28951.45    28863.55    253.28 o 
   5   0   4    26928.66    25962.62    236.51 o 
   6   0   4    24433.66    24035.96    227.75 o 
   7   0   4     6058.09     6667.90     97.04 o 
   8   0   4     1359.90     1352.79     47.63 o 
   9   0   4     5177.39     4896.11    129.97 o 
  10   0   4     2271.47     2088.17     82.95 o 
  11   0   4     6033.56     6294.24    193.19 o 
  12   0   4    15271.08    15377.52    580.36 o 
  13   0   4     4405.84     4202.27    172.65 o 
  14   0   4    17449.65    17009.29    389.82 o 
  15   0   4      301.98      228.49    108.41 o 
  16   0   4    13780.41    14925.03    387.08 o 
   1   1   4     1780.43     1648.60     33.62 o 
   2   1   4     5893.66     6182.96     52.43 o 
   3   1   4      718.86      787.69     19.28 o 
   4   1   4     7139.78     7157.86     62.64 o 
   5   1   4      131.78       83.57     10.36 o 
   6   1   4    13127.43    13378.30    103.62 o 
   7   1   4     2149.38     2121.77     36.60 o 
   8   1   4       54.51       29.76     12.37 o 
   9   1   4     3527.94     3467.18     63.37 o 
  10   1   4     6881.26     6799.79    118.64 o 
  11   1   4     1277.04     1232.80     60.71 o 
  12   1   4     2399.70     2372.08     81.21 o 
  13   1   4     1225.11     1347.25     80.82 o 
  14   1   4     1248.07     1230.25     82.13 o 
  15   1   4      141.28      113.68     52.37 o 
  16   1   4      180.49      184.08     53.12 o 
   0   2   4    62706.72    63017.23    554.12 o 
   1   2   4     3959.53     4266.68     47.91 o 
   2   2   4    33947.77    32863.45    216.79 o 
   3   2   4      608.69      777.75     19.43 o 
   4   2   4    26564.52    26872.79    169.49 o 
   5   2   4      194.84      208.05     16.45 o 
   6   2   4    15172.68    14962.29    143.62 o 
   7   2   4      294.15      214.56     18.42 o 
   8   2   4      121.34       55.62     15.17 o 
   9   2   4     2091.61     2211.10     51.22 o 
  10   2   4     1767.41     1606.14     85.90 o 
  11   2   4       18.49        2.80     21.73 o 
  12   2   4     5320.25     5283.88    115.97 o 
  13   2   4      423.60      452.51     46.29 o 
  14   2   4     7837.04     7686.65    206.02 o 
  15   2   4      429.28      460.88     59.61 o 
  16   2   4     5179.58     5049.04    154.94 o 
   1   3   4     9633.41     9907.71     94.56 o 
   2   3   4     2218.05     2025.66     37.83 o 
   3   3   4     1753.72     1628.31     27.99 o 
   4   3   4      241.89      232.92     14.45 o 
   5   3   4      548.75      508.26     20.77 o 
   6   3   4    29784.34    29454.05    234.76 o 
   7   3   4        3.52        4.66     12.45 o 
   8   3   4      396.98      426.79     39.99 o 
   9   3   4       30.41       32.15     17.37 o 
  10   3   4    17281.15    16788.05    186.80 o 
  11   3   4      781.06      802.12     58.54 o 
  12   3   4     3422.99     3277.39    115.02 o 
  13   3   4     4632.58     4493.64    111.38 o 
  14   3   4     1578.99     1632.55     82.62 o 
  15   3   4      648.49      774.48    126.36 o 
  16   3   4     1054.19     1112.74    103.90 o 
   0   4   4    97242.51    98658.94   1091.79 o 
   1   4   4      411.92      417.24     23.46 o 
   2   4   4    77003.78    76521.41    514.65 o 
   3   4   4     4168.52     4765.31     54.36 o 
   4   4   4    16237.77    16168.32    123.45 o 
   5   4   4     7253.36     7647.20     78.95 o 
   6   4   4        7.81        8.02     10.25 o 
   7   4   4      455.85      522.47     27.69 o 
   8   4   4     1476.49     1331.66     43.59 o 
   9   4   4      105.52       90.52     21.33 o 
  10   4   4     4431.69     4290.19     85.13 o 
  11   4   4     7409.53     7211.07    131.21 o 
  12   4   4     3654.16     3689.55    110.16 o 
  13   4   4     3852.24     3699.73    115.37 o 
  14   4   4     1643.24     1619.64     95.76 o 
  15   4   4       12.23      -18.64     35.40 o 
  16   4   4     1230.09     1376.88    322.69 o 
   1   5   4     2532.17     2196.69     33.65 o 
   2   5   4     2028.00     2050.36     39.60 o 
   3   5   4     5421.82     6144.03     69.12 o 
   4   5   4     8293.53     8782.61     79.39 o 
   5   5   4    15334.45    14959.58    119.36 o 
   6   5   4      321.64      329.89     22.57 o 
   7   5   4    10182.07    10311.65    115.18 o 
   8   5   4     1250.60     1320.38     64.10 o 
   9   5   4     2952.09     2894.48     79.14 o 
  10   5   4      243.00      248.56     33.14 o 
  11   5   4        7.70        4.20     24.09 o 
  12   5   4     2443.68     2418.41     98.73 o 
  13   5   4     2968.33     3064.43    108.71 o 
  14   5   4      857.86      820.21     70.95 o 
  15   5   4     2829.20     2817.97    149.37 o 
   0   6   4    27661.04    25866.43    348.10 o 
   1   6   4    22012.32    21194.99    181.83 o 
   2   6   4    19943.71    20164.95    178.97 o 
   3   6   4    14446.25    14882.71    144.73 o 
   4   6   4      681.20      818.90     32.70 o 
   5   6   4      355.35      334.30     22.46 o 
   6   6   4     1070.47     1052.77     38.38 o 
   7   6   4       59.83       64.31     16.45 o 
   8   6   4      133.17      180.21     34.67 o 
   9   6   4     2971.83     2663.42     75.55 o 
  10   6   4     1819.60     1716.15     72.31 o 
  11   6   4      806.95      685.17     50.32 o 
  12   6   4     3854.64     3891.89    121.92 o 
  13   6   4       90.40       94.39     37.43 o 
  14   6   4     5926.22     5551.13    151.22 o 
  15   6   4     1158.36     1192.41     88.14 o 
   1   7   4     3912.79     3872.97     67.74 o 
   2   7   4     2938.75     3084.11     56.72 o 
   3   7   4     5510.48     5295.56     75.69 o 
   4   7   4     1508.03     1439.72     41.94 o 
   5   7   4     1867.99     1749.75     68.08 o 
   6   7   4     8188.80     8577.78    103.96 o 
   7   7   4       93.55      116.38     21.47 o 
   8   7   4      633.69      608.44     61.63 o 
   9   7   4      851.02      720.58     43.07 o 
  10   7   4     2498.53     2384.30     80.28 o 
  11   7   4     2332.77     2451.79     85.78 o 
  12   7   4      591.76      548.98     49.62 o 
  13   7   4     2620.07     2753.82    154.72 o 
  14   7   4      328.91      308.43     53.11 o 
  15   7   4     4683.36     4652.17    293.25 o 
   0   8   4     6027.02     6288.41    219.98 o 
   1   8   4     7036.81     7270.14    128.45 o 
   2   8   4     7172.15     6878.07    145.47 o 
   3   8   4    10946.31    10524.16    197.02 o 
   4   8   4     5779.39     5999.60     80.93 o 
   5   8   4     6768.00     6631.44     92.75 o 
   6   8   4     4216.46     4081.22     70.20 o 
   7   8   4     3241.80     3159.19     73.02 o 
   8   8   4     1779.62     1663.28     60.13 o 
   9   8   4      831.13      847.83     47.54 o 
  10   8   4        6.69       17.03     21.96 o 
  11   8   4     1592.06     1422.03    102.39 o 
  12   8   4      593.71      648.93     54.31 o 
  13   8   4     2593.39     2486.74    116.13 o 
  14   8   4     2860.51     2954.54    149.17 o 
   1   9   4    28849.03    28624.73    328.58 o 
   2   9   4     2465.53     2251.42     83.46 o 
   3   9   4    22555.63    22545.99    430.65 o 
   4   9   4     7679.09     7495.22    121.11 o 
   5   9   4      861.76      798.37     46.21 o 
   6   9   4     2441.32     2343.05    101.81 o 
   7   9   4     1855.58     2021.91     78.39 o 
   8   9   4      360.05      345.50     38.34 o 
   9   9   4     5845.56     5781.00    136.95 o 
  10   9   4      474.89      461.28     45.08 o 
  11   9   4     4349.73     4442.89    112.34 o 
  12   9   4     1322.94     1435.10     95.86 o 
  13   9   4      211.50      207.88     41.20 o 
  14   9   4      396.57      334.96    117.09 o 
   0  10   4     6122.69     5588.20    168.57 o 
   1  10   4     2771.49     2657.60     82.03 o 
   2  10   4     6724.00     6815.53    167.69 o 
   3  10   4     1491.12     1374.73     68.14 o 
   4  10   4     6063.72     5786.82    108.42 o 
   5  10   4       30.65       12.44     23.68 o 
   6  10   4     1292.93     1252.46     73.50 o 
   7  10   4       69.49      103.41     31.63 o 
   8  10   4       45.59       32.36     30.21 o 
   9  10   4     1091.05     1101.76     72.38 o 
  10  10   4      329.90      351.32     48.99 o 
  11  10   4       51.58       53.97     35.75 o 
  12  10   4      606.98      528.61     55.00 o 
  13  10   4       14.20       -3.26     35.73 o 
   1  11   4    32339.70    31170.72    646.77 o 
   2  11   4      168.51      193.97     55.15 o 
   3  11   4    14774.05    14417.70    349.20 o 
   4  11   4      153.36      148.40     32.07 o 
   5  11   4     3262.29     3304.95     98.86 o 
   6  11   4      456.51      371.39     44.49 o 
   7  11   4      196.27      190.60     39.25 o 
   8  11   4       65.12      105.40     34.92 o 
   9  11   4      457.75      553.72     57.80 o 
  10  11   4       86.68       88.70     49.43 o 
  11  11   4      606.56      612.76     63.78 o 
  12  11   4     1089.61     1115.83     83.28 o 
   0  12   4      619.69      619.04     73.87 o 
   1  12   4     8273.49     7810.57    176.54 o 
   2  12   4       64.64       71.00     29.46 o 
   3  12   4    10262.48    10080.12    177.41 o 
   4  12   4      587.15      527.99     50.51 o 
   5  12   4     2303.72     2212.94     92.84 o 
   6  12   4      124.06       48.60     32.79 o 
   7  12   4       68.55       45.80     32.02 o 
   8  12   4     2781.81     2917.28    111.76 o 
   9  12   4     3238.57     3332.82    115.50 o 
  10  12   4     2534.43     2660.88    211.68 o 
  11  12   4      234.29      231.13     49.27 o 
   1  13   4     3423.59     3034.77    157.80 o 
   2  13   4     1687.90     1592.39    139.17 o 
   3  13   4     2599.54     2505.72     95.28 o 
   4  13   4     7152.61     6767.98    165.18 o 
   5  13   4     2396.47     2326.40     98.90 o 
   6  13   4      565.70      494.63     53.94 o 
   7  13   4     1521.87     1466.93    108.38 o 
   8  13   4        1.16      -10.03     32.48 o 
   9  13   4      143.83      142.94     48.96 o 
  10  13   4      136.87      146.47     44.97 o 
   0  14   4      106.39      122.70     71.16 o 
   1  14   4      178.91      179.79     43.03 o 
   2  14   4       28.62       -3.90     32.56 o 
   3  14   4      282.88      240.33     50.64 o 
   4  14   4      186.67      201.41     43.00 o 
   5  14   4      523.77      460.20     54.93 o 
   6  14   4      632.37      612.19     61.08 o 
   7  14   4       13.47       -5.26     35.28 o 
   8  14   4      776.69      804.57     72.40 o 
   9  14   4       19.51       17.09     56.34 o 
   1  15   4     6720.96     6434.07    151.14 o 
   2  15   4      164.48      204.62     50.56 o 
   3  15   4     2829.05     2866.22    124.84 o 
   4  15   4     1178.53     1248.81    125.28 o 
   5  15   4     3073.26     2857.92    112.94 o 
   6  15   4      712.38      722.20     67.80 o 
   7  15   4     1098.01     1128.46     94.72 o 
   0  16   4      112.24      103.27     56.12 o 
   1  16   4     1262.42     1425.49    101.05 o 
   2  16   4      101.92      109.74     50.36 o 
   3  16   4     1866.53     1850.35     99.93 o 
   4  16   4       73.37       78.65     41.42 o 
   5  16   4      538.73      577.72    106.96 o 
   1   1   5    63203.76    62239.66    368.37 o 
   2   1   5    17717.00    17761.09    134.72 o 
   3   1   5    52915.23    53069.34    304.93 o 
   4   1   5     4151.98     3917.78     61.21 o 
   5   1   5      408.77      511.96     20.06 o 
   6   1   5     5176.84     5367.79     70.01 o 
   7   1   5     8283.87     7635.21     76.25 o 
   8   1   5     1544.93     1597.80     46.86 o 
   9   1   5    12064.45    12032.89    134.65 o 
  10   1   5     4773.31     4651.74    106.06 o 
  11   1   5    10299.66    10416.66    161.08 o 
  12   1   5    10278.09    10341.39    166.62 o 
  13   1   5      311.65      238.86     55.96 o 
  14   1   5      134.69      109.10     41.22 o 
  15   1   5     1318.56     1233.13    101.62 o 
  16   1   5       60.18       77.30     93.43 o 
   0   2   5     9092.67     8416.87    110.83 o 
   1   2   5     2797.96     2885.80     38.60 o 
   2   2   5      961.67     1189.92     34.42 o 
   3   2   5      413.67      421.46     18.08 o 
   4   2   5     2071.66     1848.39     30.81 o 
   5   2   5     5021.78     4860.78     53.88 o 
   6   2   5       38.04       43.32     11.05 o 
   7   2   5    11402.45    11314.48    104.98 o 
   8   2   5     7100.03     7105.48     88.17 o 
   9   2   5     1494.39     1404.48     46.63 o 
  10   2   5      168.18      163.19     28.98 o 
  11   2   5     2809.17     2698.11    101.89 o 
  12   2   5       54.21       54.15     28.54 o 
  13   2   5      449.45      421.43     50.84 o 
  14   2   5     1047.88     1107.83     78.92 o 
  15   2   5       65.18       18.27     44.97 o 
  16   2   5     5488.66     5841.99    323.22 o 
   1   3   5    10246.13    10041.09     87.80 o 
   2   3   5     3741.07     3697.09     63.18 o 
   3   3   5    13489.47    12816.53    103.60 o 
   4   3   5     9519.21     9020.96     83.30 o 
   5   3   5    18753.92    18831.71    144.04 o 
   6   3   5    13541.96    13476.29    115.72 o 
   7   3   5    13808.65    13511.58    129.08 o 
   8   3   5     7883.87     7835.66    102.55 o 
   9   3   5     3890.22     4048.60     79.18 o 
  10   3   5     1754.06     1746.98     67.94 o 
  11   3   5       29.36       14.99     26.74 o 
  12   3   5      403.64      483.61     51.16 o 
  13   3   5     3254.10     3239.19    115.11 o 
  14   3   5      139.02      137.23     42.61 o 
  15   3   5     7258.37     7500.24    181.06 o 
   0   4   5    18907.40    18605.61    252.28 o 
   1   4   5      368.42      326.13     25.60 o 
   2   4   5    28086.55    29247.61    229.19 o 
   3   4   5       49.90       23.61     12.38 o 
   4   4   5     1822.26     1731.99     38.10 o 
   5   4   5     3131.44     3177.18     52.59 o 
   6   4   5     1330.92     1230.98     39.13 o 
   7   4   5     7588.27     7304.59    104.74 o 
   8   4   5      506.99      475.20     41.02 o 
   9   4   5       53.61       53.55     26.56 o 
  10   4   5      742.45      688.98     51.91 o 
  11   4   5        0.83      -22.07     24.87 o 
  12   4   5        0.14      -28.44     26.98 o 
  13   4   5       17.81       46.88     34.77 o 
  14   4   5      538.09      485.87     89.08 o 
  15   4   5      383.83      392.94     58.57 o 
   1   5   5      916.60      915.48     29.01 o 
   2   5   5     3172.09     3451.36     58.78 o 
   3   5   5      204.49      247.55     21.11 o 
   4   5   5     6218.73     6216.95     76.45 o 
   5   5   5    13286.83    12694.13    165.05 o 
   6   5   5     8643.04     8491.38    111.88 o 
   7   5   5     6894.19     6995.42    103.01 o 
   8   5   5    11418.50    11848.73    163.24 o 
   9   5   5     1550.17     1668.10     91.12 o 
  10   5   5     3827.54     3795.54     92.31 o 
  11   5   5      466.96      453.19     43.24 o 
  12   5   5      294.22      251.47     43.61 o 
  13   5   5    13165.49    12716.68    229.09 o 
  14   5   5      503.87      546.73     62.47 o 
  15   5   5     8016.07     8321.77    196.31 o 
   0   6   5    47830.83    48877.36    559.42 o 
   1   6   5      438.15      470.09     31.01 o 
   2   6   5    24013.93    23146.15    246.52 o 
   3   6   5      319.94      417.94     26.87 o 
   4   6   5     2705.64     2505.27     50.44 o 
   5   6   5       16.06       17.28     13.87 o 
   6   6   5      564.28      504.70     33.15 o 
   7   6   5      687.63      719.71     39.50 o 
   8   6   5     7541.08     7241.27    124.55 o 
   9   6   5     2404.03     2452.92    102.33 o 
  10   6   5     6514.68     6352.64    124.61 o 
  11   6   5     3269.45     3337.12     92.78 o 
  12   6   5      960.98      913.64     89.82 o 
  13   6   5     1723.33     1537.19    117.90 o 
  14   6   5       51.36       80.15     42.06 o 
  15   6   5       71.56       82.38     95.00 o 
   1   7   5    23163.35    23596.13    279.09 o 
   2   7   5     4445.73     4640.78    100.89 o 
   3   7   5     1949.04     1849.08     65.52 o 
   4   7   5       10.39       23.22     17.98 o 
   5   7   5     3176.39     3192.49     66.69 o 
   6   7   5     1419.30     1431.59     53.71 o 
   7   7   5     1018.18      949.16     52.11 o 
   8   7   5     8964.17     8751.19    142.61 o 
   9   7   5     5755.95     5872.56    117.67 o 
  10   7   5     4574.37     4593.43    106.91 o 
  11   7   5     3637.43     3583.94     97.91 o 
  12   7   5      314.89      350.22     43.84 o 
  13   7   5     6390.99     6524.61    162.55 o 
  14   7   5     1606.48     1565.24     97.61 o 
   0   8   5      549.82      509.72     60.60 o 
   1   8   5        4.98       39.67     22.37 o 
   2   8   5        3.52        2.09     20.27 o 
   3   8   5     5978.58     6003.31    119.19 o 
   4   8   5     3530.65     3728.86    112.38 o 
   5   8   5     2244.94     2200.71     66.87 o 
   6   8   5     4848.28     4783.63     98.06 o 
   7   8   5       50.15       92.62     29.79 o 
   8   8   5       33.31        6.74     26.09 o 
   9   8   5     5926.08     5639.08    118.71 o 
  10   8   5      110.20       96.11     29.55 o 
  11   8   5     4181.11     4334.53    110.62 o 
  12   8   5     4065.69     3809.84    117.39 o 
  13   8   5      386.88      446.04     58.52 o 
  14   8   5     7023.47     7420.75    358.63 o 
   1   9   5    14746.38    14210.13    220.99 o 
   2   9   5      696.80      756.36     61.03 o 
   3   9   5     9667.96     9394.13    159.86 o 
   4   9   5      885.60      894.11     50.08 o 
   5   9   5     2383.97     2479.98     97.80 o 
   6   9   5      286.55      286.37     42.00 o 
   7   9   5       60.72       56.49     28.55 o 
   8   9   5      954.55     1035.66     68.77 o 
   9   9   5      206.43      162.86     38.17 o 
  10   9   5     2233.59     2430.50    122.20 o 
  11   9   5      992.78     1065.85     77.96 o 
  12   9   5     1593.78     1626.70     94.34 o 
  13   9   5      238.17      117.44     51.87 o 
   0  10   5      318.69      382.97     60.78 o 
   1  10   5      122.61       60.77     27.31 o 
   2  10   5       82.83       60.14     26.63 o 
   3  10   5     5140.22     5253.92    119.46 o 
   4  10   5     9495.18     9317.56    304.42 o 
   5  10   5     3135.83     3213.56     89.74 o 
   6  10   5    20137.27    20102.72    281.99 o 
   7  10   5      924.50     1004.29     67.81 o 
   8  10   5     5363.86     5560.62    138.10 o 
   9  10   5     5610.36     5491.65    141.54 o 
  10  10   5     2101.36     2286.48    107.93 o 
  11  10   5     1716.04     1560.07     92.51 o 
  12  10   5     1229.42     1213.83     92.34 o 
   1  11   5      921.98      810.68     58.92 o 
   2  11   5     9516.55     9475.59    170.45 o 
   3  11   5      639.40      577.32     49.63 o 
   4  11   5     2424.14     2463.87     77.35 o 
   5  11   5       32.63       30.85     27.91 o 
   6  11   5      807.56      873.25     64.88 o 
   7  11   5     1516.40     1508.54     95.79 o 
   8  11   5       22.56       35.04     33.46 o 
   9  11   5      736.33      814.66     93.69 o 
  10  11   5        3.65       -0.14     35.31 o 
  11  11   5      162.63      155.00     65.20 o 
  12  11   5      709.39      780.36    148.29 o 
   0  12   5    12951.46    12440.14    293.86 o 
   1  12   5       31.15        9.80     32.24 o 
   2  12   5    10809.77    10425.47    281.78 o 
   3  12   5       13.83      -33.51     24.81 o 
   4  12   5     4859.44     4575.05    122.02 o 
   5  12   5     1731.22     1689.57    156.50 o 
   6  12   5      281.54      320.50     45.96 o 
   7  12   5     5089.61     5103.05    136.99 o 
   8  12   5      235.22      251.22     47.87 o 
   9  12   5     3104.09     2934.94    120.78 o 
  10  12   5     1029.62     1187.74     85.19 o 
  11  12   5      939.66      897.73    169.15 o 
   1  13   5        8.45       11.02     29.21 o 
   2  13   5     2666.02     2547.50     96.99 o 
   3  13   5      326.84      240.77     40.55 o 
   4  13   5      210.67      242.29     42.11 o 
   5  13   5      625.67      524.36     56.48 o 
   6  13   5      241.54      230.02     48.50 o 
   7  13   5      108.03      111.21     38.88 o 
   8  13   5       64.96       64.97     41.02 o 
   9  13   5       52.34       42.98     44.63 o 
   0  14   5    13900.47    13168.13    321.76 o 
   1  14   5        8.49        6.17     32.20 o 
   2  14   5    14393.55    14095.71    233.78 o 
   3  14   5       19.82      -37.10     36.74 o 
   4  14   5     1162.88     1059.66     74.43 o 
   5  14   5     2031.60     1744.94     96.66 o 
   6  14   5     2201.42     2178.64    108.25 o 
   7  14   5     6273.54     6653.95    220.82 o 
   8  14   5     2288.55     2281.60    165.97 o 
   1  15   5     4681.99     4683.01    198.15 o 
   2  15   5      960.70     1208.88     93.36 o 
   3  15   5     1369.19     1360.43    100.65 o 
   4  15   5      264.92      264.02     49.67 o 
   5  15   5      112.88       84.36     42.76 o 
   6  15   5       12.93      -12.71     45.80 o 
   0  16   5     4385.55     4418.98    189.88 o 
   1  16   5      622.35      646.42     75.48 o 
   2  16   5     5525.29     5880.31    182.28 o 
   3  16   5     1015.56     1090.68     81.12 o 
   0   0   6      175.87      150.34     30.69 o 
   1   0   6     6901.96     6458.57    143.25 o 
   2   0   6     3611.72     3801.77     62.42 o 
   3   0   6    55049.76    57855.94    472.76 o 
   4   0   6     1816.41     1708.54     44.28 o 
   5   0   6    40046.26    39225.76    396.45 o 
   6   0   6     4653.21     4601.50     88.96 o 
   7   0   6    10677.06    10851.15    140.08 o 
   8   0   6       56.82       57.80     19.73 o 
   9   0   6    20494.88    20777.11    395.46 o 
  10   0   6     4041.90     3742.24     98.01 o 
  11   0   6    10611.47    10256.41    206.20 o 
  12   0   6      225.89      170.55     81.94 o 
  13   0   6      125.08       97.85     53.21 o 
  14   0   6        1.41        7.19     80.28 o 
  15   0   6     1175.69     1158.27    187.38 o 
   1   1   6     1886.98     1838.70     31.54 o 
   2   1   6    11481.39    11390.31    100.85 o 
   3   1   6      282.50      298.29     15.61 o 
   4   1   6    11222.93    11451.41    125.14 o 
   5   1   6     2659.56     2743.92     41.30 o 
   6   1   6     1808.41     1649.53     35.01 o 
   7   1   6      417.57      390.98     21.51 o 
   8   1   6     1205.60     1079.10     40.02 o 
   9   1   6       94.31      106.57     19.24 o 
  10   1   6     2855.36     2910.39     87.95 o 
  11   1   6      931.12      864.56     60.83 o 
  12   1   6     2767.63     3030.11    127.74 o 
  13   1   6        2.64       14.31     32.52 o 
  14   1   6     2355.58     2172.85    128.77 o 
  15   1   6      374.72      334.00     83.06 o 
   0   2   6     1406.43     1511.65     45.54 o 
   1   2   6      607.51      627.20     21.17 o 
   2   2   6     6072.43     6280.17     62.67 o 
   3   2   6     5787.05     5796.83     58.10 o 
   4   2   6      551.90      515.00     20.32 o 
   5   2   6     8250.32     8663.07     88.99 o 
   6   2   6        9.71       11.61     10.71 o 
   7   2   6    15260.06    14749.79    136.48 o 
   8   2   6     1686.49     1639.58     52.01 o 
   9   2   6    24602.62    24848.44    228.04 o 
  10   2   6      115.30      115.31     31.23 o 
  11   2   6    14062.98    14158.23    223.17 o 
  12   2   6       30.61       50.87     31.76 o 
  13   2   6     3444.98     3417.73    112.93 o 
  14   2   6       29.28       19.35     36.60 o 
  15   2   6        9.39        5.94     45.78 o 
   1   3   6      105.76      104.47     14.85 o 
   2   3   6    34414.13    33340.52    259.13 o 
   3   3   6     5026.59     5167.54     66.87 o 
   4   3   6     8661.89     8947.46    111.67 o 
   5   3   6     1729.97     1677.99     41.02 o 
   6   3   6      309.78      344.74     23.53 o 
   7   3   6        6.09       20.72     16.10 o 
   8   3   6     8928.76     9037.17    116.09 o 
   9   3   6        1.34       14.20     18.87 o 
  10   3   6     8401.51     8310.38    159.30 o 
  11   3   6      430.89      458.99     49.49 o 
  12   3   6     1347.15     1089.86     71.52 o 
  13   3   6     1130.34     1073.51     75.88 o 
  14   3   6     2044.10     2060.98    134.42 o 
  15   3   6      417.99      482.24     63.66 o 
   0   4   6     3442.65     3294.86    113.41 o 
   1   4   6      236.67      160.02     20.91 o 
   2   4   6      101.50      108.67     16.29 o 
   3   4   6      530.63      483.78     30.75 o 
   4   4   6     1829.27     1817.65     41.66 o 
   5   4   6     2129.56     2226.31     46.42 o 
   6   4   6     3761.82     3657.68     67.13 o 
   7   4   6    11898.16    11976.63    136.15 o 
   8   4   6        0.03      -24.70     16.47 o 
   9   4   6    12754.21    12454.43    175.04 o 
  10   4   6      307.76      312.79     36.61 o 
  11   4   6    13362.30    13275.40    219.68 o 
  12   4   6       43.58       13.19     30.79 o 
  13   4   6     9163.27     9366.92    245.74 o 
  14   4   6      623.72      507.24     61.04 o 
  15   4   6     2390.72     2417.28    160.43 o 
   1   5   6     1826.16     1838.55     50.43 o 
   2   5   6     3378.42     3268.23     66.84 o 
   3   5   6     5934.20     5742.05     90.39 o 
   4   5   6    15291.32    15705.31    143.48 o 
   5   5   6       13.12        8.85     13.77 o 
   6   5   6    14703.15    14525.87    232.04 o 
   7   5   6      109.01      125.97     22.99 o 
   8   5   6     6986.05     7016.72    127.14 o 
   9   5   6       93.14      100.23     26.43 o 
  10   5   6      644.92      642.39     74.44 o 
  11   5   6       54.66       58.65     30.80 o 
  12   5   6      152.03      114.94     38.47 o 
  13   5   6      972.05     1154.05     80.63 o 
  14   5   6       26.77       29.58     37.44 o 
   0   6   6      230.25      262.12     37.04 o 
   1   6   6      861.51      869.31     42.11 o 
   2   6   6     2389.04     2374.91     60.74 o 
   3   6   6     5110.55     5610.08     92.30 o 
   4   6   6      126.36      119.26     20.47 o 
   5   6   6    25634.89    25554.62    284.62 o 
   6   6   6      706.43      742.33     45.63 o 
   7   6   6    30947.79    30772.75    288.57 o 
   8   6   6     3640.13     3649.34    123.58 o 
   9   6   6     2328.38     2395.89     77.77 o 
  10   6   6        9.22        6.65     24.93 o 
  11   6   6       65.58       42.39     28.96 o 
  12   6   6     1144.18     1128.96     77.86 o 
  13   6   6       67.99       35.30     36.84 o 
  14   6   6     2065.52     2052.53    110.16 o 
   1   7   6        7.30       19.69     18.95 o 
   2   7   6    15194.24    15280.51    190.14 o 
   3   7   6      654.93      565.02     39.96 o 
   4   7   6    16918.76    16056.40    177.74 o 
   5   7   6      149.51      155.42     26.76 o 
   6   7   6    11433.25    11544.20    186.91 o 
   7   7   6      362.85      318.73     34.75 o 
   8   7   6     4293.71     4431.58    173.35 o 
   9   7   6      516.08      520.10     73.00 o 
  10   7   6     1298.93     1299.31     76.26 o 
  11   7   6       67.02       89.78     35.04 o 
  12   7   6      615.84      617.99     71.93 o 
  13   7   6     1303.07     1231.28     86.09 o 
  14   7   6       67.22       20.86     84.14 o 
   0   8   6      963.20      735.88     73.80 o 
   1   8   6     5633.15     6059.87    125.88 o 
   2   8   6      194.99      252.31     41.87 o 
   3   8   6    25027.84    24497.54    301.43 o 
   4   8   6     1478.71     1508.18     64.02 o 
   5   8   6    29622.84    28979.51    306.78 o 
   6   8   6      518.25      465.10     39.88 o 
   7   8   6    13768.20    13892.28    218.68 o 
   8   8   6      185.81      209.06     39.06 o 
   9   8   6      208.89      158.19     37.86 o 
  10   8   6      213.51      194.21     41.25 o 
  11   8   6      363.47      419.00     53.89 o 
  12   8   6       21.18       17.69     34.41 o 
  13   8   6      109.42       74.68     51.31 o 
   1   9   6      590.34      559.23     48.69 o 
   2   9   6     6230.04     5824.97    213.84 o 
   3   9   6     1126.43     1142.80    110.38 o 
   4   9   6     1999.62     1927.12     70.26 o 
   5   9   6     2824.28     2849.31     80.04 o 
   6   9   6      394.99      417.09     46.99 o 
   7   9   6      127.72      223.74     39.17 o 
   8   9   6     1250.34     1243.32     82.10 o 
   9   9   6       13.84       14.10     31.23 o 
  10   9   6     8743.95     9153.53    201.21 o 
  11   9   6       54.01      125.15     42.01 o 
  12   9   6    12192.40    12679.25    331.17 o 
   0  10   6      108.11      102.58     42.12 o 
   1  10   6        1.19      -33.47     22.31 o 
   2  10   6     1224.83     1010.03    111.52 o 
   3  10   6      348.93      427.64     44.77 o 
   4  10   6      355.75      323.21     36.64 o 
   5  10   6      159.35      173.52     34.72 o 
   6  10   6       11.21       32.23     28.63 o 
   7  10   6       81.95      104.80     34.59 o 
   8  10   6      502.33      467.65     53.94 o 
   9  10   6     4158.36     4308.76    200.30 o 
  10  10   6        0.06       -4.04     34.05 o 
  11  10   6     5672.87     5769.58    155.59 o 
  12  10   6       47.03      -18.40     77.47 o 
   1  11   6     1915.56     1798.76     87.15 o 
   2  11   6     1996.94     2133.90    109.62 o 
   3  11   6      449.42      475.07     73.50 o 
   4  11   6     2404.62     2192.61     82.16 o 
   5  11   6     1777.17     1726.39    118.56 o 
   6  11   6     6165.34     5905.40    144.10 o 
   7  11   6      564.36      644.87     94.65 o 
   8  11   6     7240.13     7264.21    195.78 o 
   9  11   6      343.43      361.62     64.95 o 
  10  11   6     4912.36     5284.52    235.90 o 
  11  11   6        2.12      -82.03     75.02 o 
   0  12   6     1102.20     1166.69    105.78 o 
   1  12   6      133.13      122.40     36.12 o 
   2  12   6      189.07      155.30     37.13 o 
   3  12   6      948.46      844.39     63.56 o 
   4  12   6      571.51      508.93     46.20 o 
   5  12   6     3988.55     3870.33    117.45 o 
   6  12   6     2015.28     1915.80     98.30 o 
   7  12   6     1191.85     1121.31     79.00 o 
   8  12   6      104.50       54.44     38.08 o 
   9  12   6     3842.69     4029.18    132.35 o 
  10  12   6      776.98      694.03    104.82 o 
   1  13   6       95.76      108.35     51.02 o 
   2  13   6     2045.93     1778.47     90.83 o 
   3  13   6      144.62      137.20     39.43 o 
   4  13   6    14267.37    13811.53    235.96 o 
   5  13   6      359.83      276.93     55.83 o 
   6  13   6    16737.33    16132.46    268.70 o 
   7  13   6       87.32      140.47     43.40 o 
   8  13   6     8391.63     8146.88    188.89 o 
   0  14   6      210.42      299.44     70.58 o 
   1  14   6       48.67        3.89     34.24 o 
   2  14   6      321.89      301.97     50.09 o 
   3  14   6       57.04       69.14     43.06 o 
   4  14   6       34.77      -43.16     28.77 o 
   5  14   6      349.23      245.37     48.73 o 
   6  14   6       11.09       15.14     36.95 o 
   7  14   6      356.40      370.02    129.53 o 
   1  15   6       71.70       56.45     39.30 o 
   2  15   6       62.98       70.64     39.77 o 
   3  15   6     1145.78     1311.56    109.18 o 
   4  15   6     1968.80     1914.07    104.07 o 
   1   1   7    48500.48    48301.58    328.63 o 
   2   1   7     3581.48     3513.95     64.94 o 
   3   1   7    16091.96    16593.38    133.07 o 
   4   1   7    18671.36    18285.11    145.15 o 
   5   1   7      290.26      270.56     21.26 o 
   6   1   7     1259.68     1447.18     42.74 o 
   7   1   7     5302.65     5096.90     75.14 o 
   8   1   7     9017.95     9295.59    118.31 o 
   9   1   7     6767.88     6823.03    112.19 o 
  10   1   7    19135.57    19804.39    221.12 o 
  11   1   7     1571.20     1486.62     84.84 o 
  12   1   7     3405.65     3852.63    197.79 o 
  13   1   7       53.35       29.74     40.99 o 
  14   1   7     1655.23     1777.62    155.36 o 
   0   2   7       60.49       93.11     19.30 o 
   1   2   7     5702.46     5524.95     76.21 o 
   2   2   7      101.27      191.45     19.51 o 
   3   2   7        3.58        3.75     11.27 o 
   4   2   7      126.44      148.34     17.49 o 
   5   2   7     5025.33     5247.38     73.64 o 
   6   2   7     2526.63     2508.22     51.66 o 
   7   2   7     1440.42     1503.40     50.66 o 
   8   2   7     5431.46     5434.41     88.59 o 
   9   2   7     3476.90     3417.20     72.31 o 
  10   2   7     6087.27     6123.35    122.73 o 
  11   2   7      871.58      953.55     65.82 o 
  12   2   7      839.71      746.12     63.17 o 
  13   2   7      447.89      448.48     56.57 o 
  14   2   7      341.79      195.26     55.50 o 
   1   3   7      301.26      242.82     24.33 o 
   2   3   7     2498.93     2490.57     59.01 o 
   3   3   7       24.63       33.44     13.00 o 
   4   3   7     9916.42     9593.41    104.08 o 
   5   3   7     1568.38     1663.88     44.47 o 
   6   3   7    14543.91    14626.23    141.63 o 
   7   3   7     3064.69     2937.61     64.02 o 
   8   3   7    12502.89    12428.83    145.91 o 
   9   3   7      477.45      501.57     36.10 o 
  10   3   7     6538.16     6790.34    169.41 o 
  11   3   7      433.60      411.88     48.29 o 
  12   3   7     1968.39     1763.95     92.53 o 
  13   3   7     4039.78     3895.98    122.74 o 
  14   3   7      348.39      279.87     53.82 o 
   0   4   7     6782.78     6418.18    139.41 o 
   1   4   7     3871.36     3946.76     82.98 o 
   2   4   7     2813.96     2920.86     65.48 o 
   3   4   7        8.04       -1.32     14.95 o 
   4   4   7      146.15      195.65     21.64 o 
   5   4   7     4280.80     4361.02     74.94 o 
   6   4   7     5158.27     4965.35     82.15 o 
   7   4   7     2848.03     2757.07     63.29 o 
   8   4   7     3361.69     3301.86     71.25 o 
   9   4   7     5548.84     5629.68    113.43 o 
  10   4   7      425.00      381.88     39.57 o 
  11   4   7       42.82       97.22     35.98 o 
  12   4   7      290.45      289.05     46.87 o 
  13   4   7       59.93       25.16     37.70 o 
  14   4   7       60.67       47.71     39.84 o 
   1   5   7       79.30       53.68     18.64 o 
   2   5   7     2129.10     1931.82     91.01 o 
   3   5   7     2066.77     2252.29     60.59 o 
   4   5   7      893.43      947.07     50.28 o 
   5   5   7     4867.15     4777.61     92.43 o 
   6   5   7    26100.36    26364.14    260.08 o 
   7   5   7     9537.44     9901.08    150.43 o 
   8   5   7    12272.34    12152.90    181.57 o 
   9   5   7     5348.87     5226.94    124.99 o 
  10   5   7      425.32      440.08     44.07 o 
  11   5   7      105.08      120.14     36.80 o 
  12   5   7     2062.77     1977.17    100.87 o 
  13   5   7     3811.23     4025.25    129.58 o 
  14   5   7      135.92      115.83     49.06 o 
   0   6   7    21509.79    20933.70    307.23 o 
   1   6   7      145.88      138.07     23.31 o 
   2   6   7    11765.67    11424.49    146.02 o 
   3   6   7     1543.69     1532.80     58.06 o 
   4   6   7     1141.34     1242.74     62.97 o 
   5   6   7     1980.28     1981.57     66.77 o 
   6   6   7     1615.47     1607.00     74.63 o 
   7   6   7     1629.94     1613.37     68.68 o 
   8   6   7     7604.18     7814.94    155.73 o 
   9   6   7     2611.46     2653.33     94.65 o 
  10   6   7     4086.19     4397.94    120.68 o 
  11   6   7     2989.55     2979.56    146.31 o 
  12   6   7      242.38      240.21     53.66 o 
  13   6   7     1466.21     1550.41    108.83 o 
   1   7   7    12630.60    12548.45    180.51 o 
   2   7   7      246.33      227.28     28.58 o 
   3   7   7     5824.83     5468.36    106.06 o 
   4   7   7      113.47      142.97     24.54 o 
   5   7   7     1190.09     1159.90     58.58 o 
   6   7   7    12838.95    12898.36    181.07 o 
   7   7   7       30.14       -9.24     22.48 o 
   8   7   7     4721.33     4666.47    194.88 o 
   9   7   7     1218.28     1152.85     74.69 o 
  10   7   7      636.22      647.52     59.68 o 
  11   7   7     1355.70     1179.81     79.10 o 
  12   7   7     2738.84     2846.29    192.39 o 
  13   7   7      939.07      912.25    152.23 o 
   0   8   7       75.76       76.47     56.35 o 
   1   8   7     7072.96     6839.23    140.32 o 
   2   8   7     1105.58     1215.40     68.47 o 
   3   8   7     5463.22     5453.67    123.20 o 
   4   8   7     5749.99     5708.26    118.24 o 
   5   8   7     1703.61     1578.86     69.14 o 
   6   8   7     6176.37     5984.69    136.15 o 
   7   8   7     4409.06     4200.39    114.54 o 
   8   8   7     3190.40     3175.42    142.49 o 
   9   8   7     1004.87      994.86     72.19 o 
  10   8   7       47.53       74.29     37.04 o 
  11   8   7     5766.10     5592.55    160.10 o 
  12   8   7      400.80      537.67    123.97 o 
   1   9   7     1207.41     1204.61     70.69 o 
   2   9   7     1002.67      882.94     78.40 o 
   3   9   7     1207.08     1063.15     89.94 o 
   4   9   7     1632.47     1601.63     83.92 o 
   5   9   7       10.15       31.68     24.76 o 
   6   9   7     1248.62     1303.61     66.65 o 
   7   9   7     1585.33     1515.28     83.32 o 
   8   9   7     1207.55     1045.22     73.33 o 
   9   9   7     2293.06     2237.80    105.69 o 
  10   9   7     2389.19     2144.30    106.46 o 
  11   9   7     1866.57     1821.35    101.71 o 
  12   9   7     1802.07     1726.36    198.42 o 
   0  10   7     5658.56     5544.70    187.35 o 
   1  10   7     4734.11     4516.69    120.56 o 
   2  10   7     1693.15     1630.32     97.01 o 
   3  10   7     5225.50     4941.89    124.91 o 
   4  10   7      853.69      825.17     55.12 o 
   5  10   7     3990.18     3741.29    107.44 o 
   6  10   7     6638.61     6716.72    154.28 o 
   7  10   7     6374.15     6427.24    155.13 o 
   8  10   7     3985.83     4111.92    125.77 o 
   9  10   7     1986.72     2193.28    115.05 o 
  10  10   7       15.62       -6.51     36.16 o 
  11  10   7     4848.51     5256.02    304.64 o 
   1  11   7      211.61      264.64     42.94 o 
   2  11   7      836.62      714.20     59.61 o 
   3  11   7       92.69      105.61     34.28 o 
   4  11   7     4789.52     4790.19    139.83 o 
   5  11   7     1552.59     1362.84     80.49 o 
   6  11   7       26.43       56.54     34.92 o 
   7  11   7     1222.62     1001.06     73.97 o 
   8  11   7      309.57      327.02     55.67 o 
   9  11   7      607.57      691.07     95.74 o 
  10  11   7     2835.82     3000.31    270.11 o 
   0  12   7     6216.74     6078.92    210.89 o 
   1  12   7       27.36       16.26     37.45 o 
   2  12   7     3730.27     3688.02    113.84 o 
   3  12   7      834.28      840.35     65.44 o 
   4  12   7      819.77      791.19     71.25 o 
   5  12   7     4263.00     4195.13    125.74 o 
   6  12   7       25.52       -5.70     33.67 o 
   7  12   7     6255.69     6458.79    163.73 o 
   8  12   7      216.87      204.93     48.49 o 
   1  13   7      754.48      660.77     79.73 o 
   2  13   7       59.22       28.87     35.02 o 
   3  13   7      256.74      159.92     42.78 o 
   4  13   7     1381.36     1350.66     84.90 o 
   5  13   7      140.69      119.56     42.49 o 
   6  13   7      182.65      208.58     46.84 o 
   7  13   7        0.31       -2.28     35.50 o 
   0  14   7    19017.03    18999.48    700.17 o 
   1  14   7      623.88      624.92     64.20 o 
   2  14   7    10577.66    10569.71    209.37 o 
   3  14   7      200.59      244.44     55.99 o 
   4  14   7     1124.85     1155.21     81.63 o 
   5  14   7     3673.57     4213.09    291.49 o 
   1  15   7     1534.27     1550.75    134.91 o 
   2  15   7      241.01      156.55     64.97 o 
   0   0   8     1995.85     1964.49     86.08 o 
   1   0   8       13.87       57.83     20.00 o 
   2   0   8    23363.61    23112.27    264.38 o 
   3   0   8     1585.41     1587.71     74.71 o 
   4   0   8    25530.64    25800.95    351.67 o 
   5   0   8      505.42      500.90     51.06 o 
   6   0   8     8126.54     8909.07    332.77 o 
   7   0   8     3332.44     3224.18    153.45 o 
   8   0   8     3860.35     4016.49    156.15 o 
   9   0   8      762.36      678.43     97.54 o 
  10   0   8     1227.49     1105.51    104.16 o 
  11   0   8     3478.85     3509.61    218.05 o 
  12   0   8      644.34      559.15    130.94 o 
  13   0   8     4741.50     4421.15    284.48 o 
  14   0   8     1586.68     1314.09    194.74 o 
   1   1   8     4388.25     4307.84     91.36 o 
   2   1   8     1895.47     1882.98     42.21 o 
   3   1   8     3806.59     3890.01     61.54 o 
   4   1   8    11703.04    11713.14    120.03 o 
   5   1   8      116.68      133.30     21.14 o 
   6   1   8     3233.89     3047.57     64.92 o 
   7   1   8      194.53      195.11     27.62 o 
   8   1   8        8.34       14.06     23.30 o 
   9   1   8      234.41      266.78     41.90 o 
  10   1   8     1802.18     1923.44    117.49 o 
  11   1   8      298.62      245.61     53.98 o 
  12   1   8     4162.58     4163.31    191.21 o 
  13   1   8       69.00      132.03     73.36 o 
  14   1   8      228.15      243.82     78.09 o 
   0   2   8     9148.73     9550.78    177.42 o 
   1   2   8       58.54       59.75     18.86 o 
   2   2   8    18445.22    18345.29    214.74 o 
   3   2   8     4127.36     4230.58     71.18 o 
   4   2   8     9463.91     9756.60    107.95 o 
   5   2   8     3809.19     3664.26     63.73 o 
   6   2   8      552.80      621.81     32.67 o 
   7   2   8       96.98       99.48     21.76 o 
   8   2   8        7.62      -14.37     21.75 o 
   9   2   8      422.17      451.11     53.33 o 
  10   2   8     3456.40     3296.64     92.60 o 
  11   2   8       72.09      100.96     65.03 o 
  12   2   8     3614.38     3247.19    193.52 o 
  13   2   8        4.31       -1.61     56.67 o 
  14   2   8     4085.02     4971.01    314.11 o 
   1   3   8     7509.11     7313.41    145.62 o 
   2   3   8     1108.95     1059.31     47.69 o 
   3   3   8     3340.87     3360.41     72.62 o 
   4   3   8    11998.15    11829.81    134.01 o 
   5   3   8     2763.33     2874.35     67.99 o 
   6   3   8     5709.11     5818.75     90.51 o 
   7   3   8      229.11      237.16     29.35 o 
   8   3   8      804.71      726.17     41.52 o 
   9   3   8      324.76      351.60     33.13 o 
  10   3   8     3569.43     3725.67    109.49 o 
  11   3   8     1685.20     1689.43     88.79 o 
  12   3   8     7811.40     8194.69    177.92 o 
  13   3   8      223.29      203.79     54.26 o 
   0   4   8    36975.75    35763.27    454.61 o 
   1   4   8     1200.99     1086.58     49.44 o 
   2   4   8    14516.99    13994.80    216.46 o 
   3   4   8     3348.94     3551.86     69.12 o 
   4   4   8     4042.32     4084.98     74.57 o 
   5   4   8     7347.47     7492.15    105.82 o 
   6   4   8      440.35      454.80     35.87 o 
   7   4   8     7445.96     7305.25    117.85 o 
   8   4   8     2373.90     2500.07     71.46 o 
   9   4   8       37.51       98.40     32.82 o 
  10   4   8     2750.86     2754.74    130.14 o 
  11   4   8      772.03      786.48     86.43 o 
  12   4   8     5637.47     5554.10    280.21 o 
  13   4   8      680.65      572.16     73.15 o 
   1   5   8      250.27      244.08     28.12 o 
   2   5   8      757.22      731.77     54.04 o 
   3   5   8      759.97      757.08     48.19 o 
   4   5   8      308.51      400.33     32.24 o 
   5   5   8        1.74       -9.13     16.88 o 
   6   5   8      814.88      708.46     45.41 o 
   7   5   8     1040.09     1014.61     52.32 o 
   8   5   8       12.31      -21.78     22.45 o 
   9   5   8       92.06       74.64     31.59 o 
  10   5   8      789.60      764.53     61.80 o 
  11   5   8     1809.03     1781.63    106.89 o 
  12   5   8      953.34      900.13     85.87 o 
  13   5   8     1848.49     1892.68    158.46 o 
   0   6   8    41782.18    41274.13    521.41 o 
   1   6   8      662.48      529.52     39.31 o 
   2   6   8     9676.09     9643.39    138.32 o 
   3   6   8     8219.41     7962.84    123.15 o 
   4   6   8     3616.36     3618.13     92.22 o 
   5   6   8      635.75      661.17     43.11 o 
   6   6   8     4292.49     4148.85     97.16 o 
   7   6   8     4867.74     4827.05    106.96 o 
   8   6   8      132.57      114.89     34.66 o 
   9   6   8     1732.85     1714.72     88.49 o 
  10   6   8      501.20      493.37     54.14 o 
  11   6   8     1127.03     1134.43     89.85 o 
  12   6   8     1827.79     1736.78    180.98 o 
   1   7   8     6481.79     6368.10    111.65 o 
   2   7   8       47.51       56.97     24.05 o 
   3   7   8     4977.39     4726.16     94.97 o 
   4   7   8     1751.55     1548.06     67.37 o 
   5   7   8     8285.51     8179.04    140.99 o 
   6   7   8      461.92      460.52     52.57 o 
   7   7   8     1311.29     1226.58     65.05 o 
   8   7   8      165.97      202.33     44.93 o 
   9   7   8        3.50       11.40     32.48 o 
  10   7   8     2493.35     2517.37    113.14 o 
  11   7   8       11.00      -22.62     34.59 o 
  12   7   8     3141.22     3246.69    146.96 o 
   0   8   8     3738.27     3745.52    124.10 o 
   1   8   8      593.65      656.40     49.09 o 
   2   8   8      935.62      909.90     63.90 o 
   3   8   8     5805.30     5617.47    115.80 o 
   4   8   8     1265.46     1258.05     63.72 o 
   5   8   8     3789.58     3764.94    104.69 o 
   6   8   8     1823.53     1761.41     77.10 o 
   7   8   8       13.61       31.62     31.10 o 
   8   8   8      151.99      186.52     41.19 o 
   9   8   8     1642.70     1543.75     89.03 o 
  10   8   8       25.54       40.52     37.57 o 
  11   8   8     4919.71     5121.03    162.97 o 
   1   9   8    11623.29    10976.54    242.85 o 
   2   9   8     5072.95     4738.03    144.74 o 
   3   9   8     5749.13     5495.62    132.76 o 
   4   9   8     1174.55     1135.38     81.86 o 
   5   9   8     9139.09     8867.82    156.02 o 
   6   9   8     1431.10     1436.74     72.73 o 
   7   9   8      303.52      236.14     43.70 o 
   8   9   8      290.79      352.72     56.92 o 
   9   9   8     4241.10     4299.52    150.78 o 
  10   9   8      267.26      301.46     52.09 o 
  11   9   8      921.97      844.91    103.06 o 
   0  10   8      730.85      721.77     86.67 o 
   1  10   8      634.81      652.92     59.32 o 
   2  10   8     2437.77     2502.75    150.13 o 
   3  10   8     3270.27     3166.64    105.03 o 
   4  10   8     1126.50     1129.67     65.01 o 
   5  10   8      938.63      812.89     59.64 o 
   6  10   8        1.17       12.80     30.46 o 
   7  10   8        2.35      -38.14     30.96 o 
   8  10   8      150.01      126.33     41.67 o 
   9  10   8       31.24       54.57     40.14 o 
  10  10   8     1634.61     1717.51    139.94 o 
   1  11   8     7667.53     7422.23    204.35 o 
   2  11   8        2.86      -11.79     30.16 o 
   3  11   8     3880.05     3700.77    116.26 o 
   4  11   8      167.12      193.00     36.66 o 
   5  11   8     1500.77     1463.11     86.53 o 
   6  11   8     1416.74     1562.44     92.53 o 
   7  11   8      547.59      598.08     62.71 o 
   8  11   8      908.22      764.12     82.02 o 
   9  11   8     1585.79     1542.84    200.70 o 
   0  12   8      388.51      360.21     99.74 o 
   1  12   8      967.72     1034.91    119.57 o 
   2  12   8     5026.08     5078.28    138.91 o 
   3  12   8    10648.03    10560.66    207.02 o 
   4  12   8     3175.04     3090.87    167.38 o 
   5  12   8     4420.16     4409.76    132.47 o 
   6  12   8       45.98       29.83     36.98 o 
   7  12   8      307.46      251.67     62.92 o 
   1  13   8     6381.22     6605.12    161.79 o 
   2  13   8     1345.45     1408.76     88.23 o 
   3  13   8     5958.80     6264.92    182.72 o 
   4  13   8      580.52      764.75     69.54 o 
   5  13   8     1897.56     1964.53    106.25 o 
   0  14   8      309.88      326.55    108.32 o 
   1  14   8       63.31       85.02     40.80 o 
   2  14   8        1.14      -55.25     50.80 o 
   1   1   9      154.44      256.52     31.97 o 
   2   1   9     1607.71     1650.05     67.95 o 
   3   1   9    16218.09    16280.13    206.91 o 
   4   1   9      946.31      957.84     54.14 o 
   5   1   9    13459.15    13051.75    217.87 o 
   6   1   9     2271.93     2118.85     69.68 o 
   7   1   9    12562.81    12256.35    164.55 o 
   8   1   9     3269.83     3330.21    133.48 o 
   9   1   9      538.75      456.32     70.00 o 
  10   1   9     2118.28     2168.59    104.24 o 
  11   1   9     3042.81     3121.13    137.51 o 
  12   1   9      423.03      664.68    102.60 o 
  13   1   9     2263.76     2444.56    202.80 o 
   0   2   9     6020.18     6168.75    191.69 o 
   1   2   9      888.96      938.21     46.27 o 
   2   2   9    10766.92    10752.17    153.57 o 
   3   2   9    10043.33     9987.08    136.33 o 
   4   2   9      397.72      383.46     33.20 o 
   5   2   9     4083.18     4191.95     96.86 o 
   6   2   9      533.86      475.65     42.82 o 
   7   2   9       16.47       13.99     28.81 o 
   8   2   9     1088.79     1155.51     73.53 o 
   9   2   9      205.90      227.71     49.81 o 
  10   2   9      615.50      573.72     69.84 o 
  11   2   9      240.04      122.28     63.27 o 
  12   2   9      596.16      647.32    143.91 o 
  13   2   9      988.48     1136.47    159.68 o 
   1   3   9    19636.50    19751.91    213.74 o 
   2   3   9     2778.85     2840.04     78.87 o 
   3   3   9     8701.44     8625.80    146.42 o 
   4   3   9     7410.81     7513.36    127.94 o 
   5   3   9      152.56      132.89     25.15 o 
   6   3   9     5907.80     5943.36    118.04 o 
   7   3   9     1855.32     1875.43     75.59 o 
   8   3   9     2282.04     2407.56     99.99 o 
   9   3   9     4192.48     4123.13    120.39 o 
  10   3   9      486.05      356.24     88.25 o 
  11   3   9     5216.87     5310.00    308.15 o 
  12   3   9       26.41      -24.54     80.81 o 
   0   4   9      275.37      291.92     47.66 o 
   1   4   9      158.13      119.74     35.83 o 
   2   4   9      315.85      287.14     35.80 o 
   3   4   9     2320.68     2309.66     59.47 o 
   4   4   9       27.58       49.09     19.89 o 
   5   4   9      192.76      191.65     26.19 o 
   6   4   9      230.20      243.17     30.67 o 
   7   4   9      184.86      214.35     30.63 o 
   8   4   9     3086.16     3280.62     84.08 o 
   9   4   9     1036.28     1073.88     58.32 o 
  10   4   9      577.67      656.62     89.49 o 
  11   4   9      305.10      240.14    110.95 o 
  12   4   9     2444.08     2498.47    258.19 o 
   1   5   9    44779.46    44250.10    488.65 o 
   2   5   9     6230.41     5990.37    119.95 o 
   3   5   9     3682.31     3674.83     98.99 o 
   4   5   9     1991.90     2029.68     61.10 o 
   5   5   9      691.26      667.58     67.77 o 
   6   5   9     2333.65     2339.42     74.75 o 
   7   5   9     1381.05     1532.33     65.68 o 
   8   5   9     1380.02     1380.29     64.68 o 
   9   5   9     1167.60     1202.68    110.76 o 
  10   5   9      859.86     1011.81     92.27 o 
  11   5   9       40.17       36.06     43.56 o 
  12   5   9     1236.19     1385.13    104.14 o 
   0   6   9      352.48      403.66     59.50 o 
   1   6   9      169.58      202.83     30.05 o 
   2   6   9      191.04      215.09     33.37 o 
   3   6   9      718.73      800.26     53.14 o 
   4   6   9     2894.11     2836.14     69.59 o 
   5   6   9      282.74      296.71     34.04 o 
   6   6   9     3986.78     4070.19     93.13 o 
   7   6   9      171.40      192.07     35.59 o 
   8   6   9     2382.79     2542.94    102.87 o 
   9   6   9     1344.60     1392.90     82.59 o 
  10   6   9       51.69       66.60     37.13 o 
  11   6   9     1476.51     1510.25    109.73 o 
   1   7   9     8809.16     8774.70    154.91 o 
   2   7   9      250.29      256.93     37.04 o 
   3   7   9      991.14      908.29     52.44 o 
   4   7   9      852.66      792.11     49.45 o 
   5   7   9     2079.43     1998.96     78.96 o 
   6   7   9       52.31       70.50     29.34 o 
   7   7   9      594.13      703.65     68.47 o 
   8   7   9      601.95      631.46     59.54 o 
   9   7   9     1426.88     1280.39     82.47 o 
  10   7   9     3066.76     3486.93    130.76 o 
  11   7   9      217.13      293.08     69.47 o 
   0   8   9    20331.09    18921.92    320.39 o 
   1   8   9       75.97       69.86     27.63 o 
   2   8   9     8142.05     7656.84    216.31 o 
   3   8   9        2.26        9.53     26.08 o 
   4   8   9     7195.87     7116.39    193.42 o 
   5   8   9     1225.78     1185.43     70.55 o 
   6   8   9     1785.26     1835.29     81.82 o 
   7   8   9     4635.25     4735.13    130.57 o 
   8   8   9     3333.51     3600.50    139.70 o 
   9   8   9      410.60      440.24     57.38 o 
  10   8   9      516.03      487.57     60.24 o 
   1   9   9      123.74       91.21     36.42 o 
   2   9   9       95.21       60.41     45.62 o 
   3   9   9      352.24      364.09     47.93 o 
   4   9   9       53.23       80.32     30.27 o 
   5   9   9      666.17      599.11     51.20 o 
   6   9   9      154.87      142.48     35.76 o 
   7   9   9       51.50       19.05     39.03 o 
   8   9   9      905.92      937.10     76.19 o 
   9   9   9      262.87      188.29     48.17 o 
   0  10   9    19653.29    19645.07    420.41 o 
   1  10   9      338.26      275.20     48.30 o 
   2  10   9     8363.65     8147.02    174.65 o 
   3  10   9      888.16      800.17     71.14 o 
   4  10   9     2578.54     2539.17     94.99 o 
   5  10   9     3871.61     3811.02    145.65 o 
   6  10   9      512.90      579.75     61.14 o 
   7  10   9     4808.21     4993.40    155.78 o 
   8  10   9     8641.04     9094.33    200.57 o 
   1  11   9      977.28     1093.64     79.10 o 
   2  11   9       55.28       16.58     33.91 o 
   3  11   9     5774.05     5682.92    148.64 o 
   4  11   9     2998.13     2728.98    101.68 o 
   5  11   9      619.43      644.20     64.81 o 
   6  11   9     2393.97     2351.80    118.96 o 
   7  11   9       14.77        4.83     49.69 o 
   0  12   9     4951.76     4657.09    202.54 o 
   1  12   9       11.55       20.53     41.97 o 
   2  12   9     3580.43     3440.56    192.20 o 
   3  12   9      193.58      200.63     47.66 o 
   4  12   9     1466.17     1574.12     83.53 o 
   5  12   9      440.74      430.50    103.59 o 
   1  13   9       20.37       54.77    104.99 o 
   2  13   9        4.60      -27.73     50.38 o 
   3  13   9     1637.40     1718.82    199.12 o 
   0   0  10    10783.30     9849.64    357.75 o 
   1   0  10      218.51      209.04     53.92 o 
   2   0  10    11453.54    11810.91    284.45 o 
   3   0  10     3617.11     3562.98    151.08 o 
   4   0  10     7915.34     8149.00    232.54 o 
   5   0  10     6284.44     6350.02    315.60 o 
   6   0  10      118.64      110.50     51.26 o 
   7   0  10     4747.38     4378.24    170.93 o 
   8   0  10     5672.15     5608.51    289.22 o 
   9   0  10    13140.93    12602.98    459.42 o 
  10   0  10     4171.93     3783.30    227.25 o 
  11   0  10     2595.12     2739.88    377.38 o 
   1   1  10       17.35      -22.27     26.03 o 
   2   1  10      889.60      881.17     62.10 o 
   3   1  10       27.26      -26.98     26.65 o 
   4   1  10     7677.25     7683.55    176.52 o 
   5   1  10      333.34      300.96     38.04 o 
   6   1  10      604.79      577.92     49.66 o 
   7   1  10     2230.75     2142.72    102.41 o 
   8   1  10       18.16       -8.78     37.44 o 
   9   1  10     2610.21     2949.19    136.22 o 
  10   1  10       54.15       55.63     46.46 o 
  11   1  10      741.57      742.56    100.31 o 
   0   2  10      851.46     1028.72     95.88 o 
   1   2  10      160.02      122.90     34.83 o 
   2   2  10      734.54      805.36     52.72 o 
   3   2  10     8997.06     9053.42    152.68 o 
   4   2  10      539.04      538.04     47.07 o 
   5   2  10    12759.38    12568.30    188.17 o 
   6   2  10       17.42       11.94     26.66 o 
   7   2  10     5669.55     5418.25    138.75 o 
   8   2  10      558.40      653.07     61.98 o 
   9   2  10     7780.91     8199.31    435.42 o 
  10   2  10      505.15      472.76     68.01 o 
  11   2  10     2123.91     1742.65    151.27 o 
   1   3  10      962.90      949.63     51.74 o 
   2   3  10     2898.14     2950.82     81.68 o 
   3   3  10      531.40      496.40     46.03 o 
   4   3  10    16274.79    16058.17    220.01 o 
   5   3  10      868.49     1047.10     63.01 o 
   6   3  10      784.28      684.47     59.57 o 
   7   3  10      338.75      446.45     53.74 o 
   8   3  10       20.24       12.85     34.54 o 
   9   3  10     2293.40     2334.93    129.35 o 
  10   3  10        0.71        2.89     55.68 o 
  11   3  10      474.10      590.35    139.88 o 
   0   4  10      899.60      984.29     89.01 o 
   1   4  10     3068.68     3268.26     81.14 o 
   2   4  10      630.36      638.20     44.35 o 
   3   4  10     6612.53     6396.48    115.00 o 
   4   4  10       19.86       -2.11     22.26 o 
   5   4  10     9439.10     9277.67    144.10 o 
   6   4  10     1143.79     1154.00     76.70 o 
   7   4  10    12956.53    13472.57    241.44 o 
   8   4  10     3374.79     3480.53    117.81 o 
   9   4  10     3561.08     3685.65    123.00 o 
  10   4  10      767.84      533.21    137.77 o 
  11   4  10     2146.55     1890.42    231.90 o 
   1   5  10     3624.64     3763.49     98.31 o 
   2   5  10       83.07       99.44     30.92 o 
   3   5  10      287.28      301.62     31.34 o 
   4   5  10     1266.79     1261.38     61.52 o 
   5   5  10      858.60      912.14     59.48 o 
   6   5  10      357.55      321.44     41.45 o 
   7   5  10     2667.48     2598.30    106.28 o 
   8   5  10     1297.87     1368.06     75.68 o 
   9   5  10     2556.39     2529.89    209.73 o 
  10   5  10     2252.71     2543.17    264.15 o 
   0   6  10     6297.13     5868.43    161.49 o 
   1   6  10     1206.19     1232.30     61.59 o 
   2   6  10     2819.75     2982.14     89.38 o 
   3   6  10        6.18        1.35     21.09 o 
   4   6  10       35.60       41.15     24.68 o 
   5   6  10      633.02      622.08     45.96 o 
   6   6  10       77.79      130.12     31.81 o 
   7   6  10     7597.43     7553.83    135.47 o 
   8   6  10     2108.90     2098.02    102.31 o 
   9   6  10     3721.66     3945.29    147.07 o 
  10   6  10      882.79      937.15    116.28 o 
   1   7  10     2283.78     2409.04    100.66 o 
   2   7  10       15.97       -5.35     23.69 o 
   3   7  10     3041.25     3159.70     78.34 o 
   4   7  10        1.04      -25.81     23.40 o 
   5   7  10     1263.62     1117.64     61.02 o 
   6   7  10     3265.08     3091.95     96.53 o 
   7   7  10       16.10       -3.30     30.71 o 
   8   7  10     4406.07     4459.74    196.81 o 
   9   7  10      464.99      519.03     60.95 o 
   0   8  10     2828.97     2641.38    124.36 o 
   1   8  10       31.05       26.68     27.78 o 
   2   8  10     1607.31     1648.89     73.39 o 
   3   8  10      779.57      781.30    103.22 o 
   4   8  10       89.99       48.55     29.14 o 
   5   8  10      107.39      108.98     34.30 o 
   6   8  10      320.79      338.33     44.94 o 
   7   8  10     3345.96     3415.93    116.04 o 
   8   8  10      964.27      921.45     74.95 o 
   9   8  10     3725.47     3672.15    141.31 o 
   1   9  10     2858.51     2775.37    158.79 o 
   2   9  10     1843.71     2080.18    102.85 o 
   3   9  10      421.04      495.14     57.59 o 
   4   9  10      541.69      537.10     51.25 o 
   5   9  10     3989.60     3898.54    109.43 o 
   6   9  10    10222.45    10169.47    201.23 o 
   7   9  10     2193.42     2085.77    106.38 o 
   8   9  10     6940.36     7180.75    303.75 o 
   0  10  10      618.96      516.19     86.13 o 
   1  10  10        8.22       -3.80     42.53 o 
   2  10  10       75.28       91.44     40.14 o 
   3  10  10     1729.00     2023.31    166.88 o 
   4  10  10      215.74      189.31     40.72 o 
   5  10  10     3401.53     3242.12    128.68 o 
   6  10  10      100.45      169.27     46.81 o 
   1  11  10      108.91       67.14     46.97 o 
   2  11  10     1199.87     1207.23     84.92 o 
   3  11  10        0.09       14.82     38.09 o 
   4  11  10     1751.73     1800.21     99.84 o 
   5  11  10       76.14      127.34     56.64 o 
   0  12  10      934.88      714.80    144.08 o 
   1  12  10       19.62      -38.17     52.44 o 
   2  12  10       45.57      -56.97     74.32 o 
   1   1  11      169.23      154.03     38.45 o 
   2   1  11     1504.95     1580.44     87.62 o 
   3   1  11      396.89      405.35     51.60 o 
   4   1  11    10188.13    10201.65    196.20 o 
   5   1  11      170.96       64.62     36.14 o 
   6   1  11    10724.93    10653.38    202.79 o 
   7   1  11     3076.62     3442.59    156.20 o 
   8   1  11     9403.19     9670.64    445.83 o 
   9   1  11     1389.65     1461.20    147.32 o 
  10   1  11     4133.32     4384.56    197.48 o 
   0   2  11     5517.68     5563.11    201.27 o 
   1   2  11     1114.85     1097.12     75.21 o 
   2   2  11      151.27      124.98     37.08 o 
   3   2  11     2978.75     2841.86    104.67 o 
   4   2  11     1064.20     1096.62     75.26 o 
   5   2  11     3095.75     3234.07    123.70 o 
   6   2  11      223.91       94.72     46.26 o 
   7   2  11      384.23      345.13     66.52 o 
   8   2  11      402.09      435.05     86.06 o 
   9   2  11     2619.61     2592.22    141.54 o 
  10   2  11     3368.37     3329.65    162.64 o 
   1   3  11     6011.05     6112.47    161.16 o 
   2   3  11        9.19        5.50     38.00 o 
   3   3  11     4315.61     4198.02    123.98 o 
   4   3  11      252.03      223.15     39.85 o 
   5   3  11     1071.25     1099.96     67.79 o 
   6   3  11     2024.83     2041.93    103.55 o 
   7   3  11       36.30      103.27     39.95 o 
   8   3  11     5387.42     5624.85    152.84 o 
   9   3  11       88.93       71.06     51.31 o 
  10   3  11     7216.26     7756.23    276.18 o 
   0   4  11     2804.01     2752.48    233.39 o 
   1   4  11        7.48       -0.03     26.95 o 
   2   4  11      598.82      651.02     60.11 o 
   3   4  11      354.72      422.82     53.02 o 
   4   4  11     3922.23     3873.84    106.71 o 
   5   4  11      413.42      418.18     54.27 o 
   6   4  11     1992.81     2026.06    113.38 o 
   7   4  11      601.80      666.77     68.44 o 
   8   4  11      831.63      834.37     73.80 o 
   9   4  11     2569.37     2630.17    145.36 o 
   1   5  11     2262.14     2131.21     82.34 o 
   2   5  11     1117.12     1040.01     58.35 o 
   3   5  11      439.80      490.34     44.04 o 
   4   5  11      964.07      942.70     64.71 o 
   5   5  11     2066.48     2457.34    166.06 o 
   6   5  11     3133.10     3051.26    119.88 o 
   7   5  11     1936.06     2038.41    106.81 o 
   8   5  11     3311.31     3262.64    128.60 o 
   9   5  11     4346.10     4732.71    208.35 o 
   0   6  11        2.04       -1.76     35.68 o 
   1   6  11      960.99      964.87     59.16 o 
   2   6  11      111.25      144.73     43.45 o 
   3   6  11     5937.11     6246.68    123.93 o 
   4   6  11      274.33      353.85     45.27 o 
   5   6  11     7780.16     7886.02    157.80 o 
   6   6  11      328.76      301.23     52.73 o 
   7   6  11     4915.63     4956.81    148.86 o 
   8   6  11      644.12      663.14     79.63 o 
   1   7  11       35.47       24.88     27.97 o 
   2   7  11     6774.87     6676.21    130.30 o 
   3   7  11      157.68       70.14     30.91 o 
   4   7  11     9886.05     9688.69    243.38 o 
   5   7  11     1473.07     1474.27     81.36 o 
   6   7  11     9197.24     9215.05    284.09 o 
   7   7  11      531.73      591.88     63.70 o 
   0   8  11     9870.06     9751.07    319.10 o 
   1   8  11      367.07      291.55     41.81 o 
   2   8  11      279.80      274.82     43.30 o 
   3   8  11      839.98      866.29     58.13 o 
   4   8  11      918.30      952.59     64.42 o 
   5   8  11     2281.77     2384.98     95.29 o 
   6   8  11      423.28      479.73     66.74 o 
   7   8  11     3661.99     3717.45    211.92 o 
   1   9  11     1633.82     1641.81    151.80 o 
   2   9  11     1367.25     1455.10     99.00 o 
   3   9  11      721.73      777.50    100.34 o 
   4   9  11     2991.80     3080.51    106.56 o 
   5   9  11      361.09      451.50     58.24 o 
   0  10  11    13302.91    13748.48    363.63 o 
   1  10  11       53.44      104.71     51.76 o 
   2  10  11     2715.41     2682.21    122.74 o 
   3  10  11       77.82       73.71     39.42 o 
   0   0  12    33061.98    34232.64    867.65 o 
   1   0  12      490.73      620.49     88.14 o 
   2   0  12    23982.95    25016.93    501.71 o 
   3   0  12      132.15      107.04     57.71 o 
   4   0  12      154.91      211.67     66.37 o 
   5   0  12      338.42      300.06     92.81 o 
   6   0  12     5457.16     5694.20    219.09 o 
   7   0  12     1825.80     1984.20    217.53 o 
   8   0  12     2247.07     2782.96    261.52 o 
   1   1  12     2268.27     2294.94    110.01 o 
   2   1  12       33.78       29.47     35.47 o 
   3   1  12       36.07       49.28     37.41 o 
   4   1  12      839.67      764.05     71.29 o 
   5   1  12       11.42       41.54     37.40 o 
   6   1  12       63.52       49.56     47.15 o 
   7   1  12      219.30      133.30     54.61 o 
   8   1  12      288.49      395.76     84.83 o 
   0   2  12    10465.54    10687.73    303.08 o 
   1   2  12      277.05      268.49     52.72 o 
   2   2  12    11334.36    12012.35    227.32 o 
   3   2  12       49.89       86.31     39.55 o 
   4   2  12     3702.04     3773.33    153.57 o 
   5   2  12      133.87      104.30     40.55 o 
   6   2  12      407.57      440.83     68.63 o 
   7   2  12     1636.95     1846.34    173.62 o 
   8   2  12      175.19      120.42     66.48 o 
   1   3  12      356.43      320.97     71.17 o 
   2   3  12      263.65      235.24     47.79 o 
   3   3  12     1981.29     1988.73    103.31 o 
   4   3  12     1202.98     1210.18     96.15 o 
   5   3  12      669.72      697.00     82.07 o 
   6   3  12      471.56      393.89     66.78 o 
   7   3  12      471.86      566.84     88.28 o 
   8   3  12      682.78      713.19    102.76 o 
   0   4  12      417.19      313.89     91.50 o 
   1   4  12       36.53       90.27     40.68 o 
   2   4  12      663.67      561.92     62.01 o 
   3   4  12      351.47      325.74     54.61 o 
   4   4  12     5772.83     6144.34    161.27 o 
   5   4  12      951.73     1055.90    186.49 o 
   6   4  12     8183.35     8108.47    404.45 o 
   7   4  12      338.87      365.83     68.02 o 
   1   5  12    12274.53    12331.90    235.26 o 
   2   5  12       44.49      118.21     42.83 o 
   3   5  12     6448.66     6214.50    249.03 o 
   4   5  12        1.99      -50.49     33.66 o 
   5   5  12       29.50       44.41     40.90 o 
   6   5  12      761.97      770.54     75.46 o 
   7   5  12      596.70      615.64     80.41 o 
   0   6  12      827.05      923.78    109.92 o 
   1   6  12       29.76       11.46     36.31 o 
   2   6  12      426.74      414.85     51.87 o 
   3   6  12     1327.57     1289.44     79.45 o 
   4   6  12     4203.85     4207.66    157.87 o 
   5   6  12     2064.99     2203.28    116.27 o 
   6   6  12     2489.06     2513.41    140.98 o 
   1   7  12     5747.23     6267.58    147.51 o 
   2   7  12      211.78      208.27     40.65 o 
   3   7  12      572.29      582.10     58.28 o 
   4   7  12     1121.73     1092.60     86.01 o 
   5   7  12       48.87       86.29     64.30 o 
   0   8  12    10923.18    11401.45    296.94 o 
   1   8  12       15.52       24.82     37.44 o 
   2   8  12     5504.93     5533.10    154.35 o 
   3   8  12      704.77      826.18     83.80 o 
   1   1  13    11509.29    11780.61    235.74 o 
   2   1  13       64.41       91.17     44.29 o 
   3   1  13     1618.63     1678.81    102.19 o 
   4   1  13     2652.02     2664.33    126.69 o 
   5   1  13       58.70       13.32     40.90 o 
   0   2  13        3.12      -31.51     56.46 o 
   1   2  13     1612.74     1643.34    101.96 o 
   2   2  13       20.78       -0.14     39.26 o 
   3   2  13     2242.14     2098.16    113.67 o 
   4   2  13      470.45      390.60     60.71 o 
   5   2  13     3111.53     3158.93    159.65 o 
   1   3  13     8933.28     9423.33    211.03 o 
   2   3  13      328.89      280.81     54.89 o 
   3   3  13     6038.41     6407.12    173.65 o 
   4   3  13      348.19      463.65     72.56 o 
   5   3  13     3500.02     3442.55    290.27 o 
   0   4  13     1206.10     1057.49    119.17 o 
   1   4  13      189.54      186.04     52.62 o 
   2   4  13     2015.42     2102.14    118.78 o 
   3   4  13       76.34       52.50     46.21 o 
   4   4  13     2860.87     2782.61    257.49 o 
   1   5  13      860.96      875.95     80.51 o 
   2   5  13     1057.01     1042.80    122.47 o 
   3   5  13     5319.70     5606.93    319.89 o 
   0   6  13     2543.13     1985.25    232.25 o 
   1   6  13      322.71      258.89    109.90 o 
                                                 
